# Supplementary material for: Systems Level Analyses Reveal Multiple Regulatory Activities of CodY Controlling Metabolism, Motility and Virulence in Listeria monocytogenes
Source: PLoS Genet. 2016 Feb 19;12(2):e1005870. doi: 10.1371/journal.pgen.1005870 (PMC4760761; doi:10.1371/journal.pgen.1005870)
Supplement: S1 Table — This file contains transcriptomic data analyzed by the Rockhopper software. The first sheet (ALL) represents the expression of all Listeria monocytogenes 10403S annotated genes and ncRNA, in addition to novel ncRNA and ORFs detected by Rockhopper (V 1.3), in WT and codY mutant L. monocytogenes strains in BHI and LBMM media. Each of the following sheets represent a cluster of genes differentially regulated between WT and the codY mutant in either or both types of media. In order to be defined as a differentially expressed gene, 3 criteria should be satisfied: 1. Have a q-vaule of <0.05. q-value represents the p-value after correcting for multiple testing by the FDR method. 2. Have a fold change of >1.8 between the WT and codY mutant in either one of the media. 3. Have a normalized expression value of >10 in at least one condition, in which the > 1.8 fold change difference is observed. (XLSX) [file pgen.1005870.s005.xlsx]

## Sheet: ALL
Transcription Start	Translation Start	Translation Stop	Transcription Stop	Strand	Synonym		Product	Expression WT BHI	Expression codY BHI	qValue WT BHI vs codY BHI	Expression WT LMM	Expression codY LMM	qValue WT LMM vs codY LMM
177	318	1673	1866	+	LMRG_02429	lmo0001	chromosomal replication initiator protein DnaA	181	119	0.000416	132	122	0.993024
1867	1867	3012	3018	+	LMRG_02430	lmo0002	DNA polymerase III subunit beta	268	213	0.0477559	163	141	0.894771
	3122	4465		+	LMRG_02431	lmo0003	mate efflux family protein	7	6	0.0118104	6	5	0.754516
4579	4579	4866	4869	+	LMRG_02432	lmo0004	hypothetical protein	181	112	1.48e-05	167	153	0.734506
4870	4870	5982	5982	+	LMRG_02433	lmo0005	DNA replication and repair protein RecF	142	85	6.79e-09	199	178	0.964742
6020	6031	7971	8065	+	LMRG_02434	lmo0006	DNA gyrase subunit B	174	135	0.0204527	185	154	0.839661
8066	8066	10594	10601	+	LMRG_02435	lmo0007	DNA gyrase subunit A	308	276	0.231014	204	184	0.951209
10723	10729	12243	12243	+	LMRG_02436	lmo0008	cardiolipin synthase	34	33	0.732003	53	57	0.681878
12252	12259	12777	12777	+	LMRG_02437	lmo0009	diamine N-acetyltransferase	44	58	0.227481	61	63	0.424046
12886	12919	13887		+	LMRG_02439	lmo0010	mevalonate kinase	34	26	0.00299932	57	59	0.432039
	13796	14815		+	LMRG_02440	lmo0011	diphosphomevalonate decarboxylase	73	67	0.173657	84	79	0.938943
	14793	15875	15875	+	LMRG_02441	lmo0012	phosphomevalonate kinase	99	94	0.247629	108	90	0.71107
16140	16220	17326	17344	+	LMRG_02442	lmo0013	quinol oxidase polypeptide II	164	238	0.108732	199	198	0.911791
17345	17345	19324		+	LMRG_02443	lmo0014	cytochrome aa3 quinol oxidase subunit I	296	460	0.246761	271	283	0.728756
	19312	19923	19924	+	LMRG_02444	lmo0015	cytochrome aa3 quinol oxidase subunit III	437	651	0.0399807	395	420	0.852871
19925	19925	20257	20262	+	LMRG_02445	lmo0016	cytochrome aa3 quinol oxidase subunit IV	493	714	0.0752731	357	373	0.826937
	21427	20309		-	LMRG_02446	lmo0017	poly-gamma-glutamate synthesis protein	12	16	0.311419	8	8	0.608766
	21653	23086		+	LMRG_02447	lmo0018	beta-glucosidase	13	17	0.645669	8	8	0.662071
23954	23954	23133	23133	-	LMRG_02448	lmo0019	hypothetical protein	5	34	1.18e-102	43	85	5.34e-07
	24195	24935		+	LMRG_02449	lmo0020	hypothetical protein	8	5	0.00063	4	4	0.368758
	24951	25352		+	LMRG_02450	lmo0021	mannose-specific PTS system IIA component	2	2	0.862258	3	2	0.822363
	25352	25840		+	LMRG_02451	lmo0022	mannose-specific PTS system IIB component	1	1	0.00118431	1	2	0.0210968
	25863	26666		+	LMRG_02452	lmo0023	mannose-specific PTS system IIC component	0	2	4.07e-30	1	1	0.0180095
	26641	27468		+	LMRG_02453	lmo0024	mannose-specific PTS system IID component	0	1	7.86e-12	0	0	0.0205714
	27496	28200		+	LMRG_02454	lmo0025	hypothetical protein	0	3	4.16e-82	2	4	0.000933
	28255	28896		+	LMRG_02455	lmo0026	copper homeostasis protein	0	1	7.49e-08	0	1	1.1e-08
29058	29101	31005	31005	+	LMRG_02456	lmo0027	beta-glucoside-specificPTS system IIABC component	76	59	0.0045418	22	14	0.528291
	31090	31965		+	LMRG_02457	lmo0028	hypothetical protein	3	2	4.18e-08	4	3	0.711468
32190	32199	32537	32537	+	LMRG_02458	lmo0029	hypothetical protein	130	160	0.170083	87	93	0.352912
33388	33382	32573	32573	-	LMRG_02459	lmo0030	hypothetical protein	26	18	1.78e-06	25	23	0.836341
34460	34454	33399	33399	-	LMRG_02460	lmo0031	LacI family transcriptional regulator	22	14	4.06e-08	28	24	1
	34656	35621		+	LMRG_02461	lmo0032	hypothetical protein	0	0	0.0198252	0	0	0.885435
	35618	38020		+	LMRG_02462	lmo0033	hypothetical protein	0	0	0.985309	0	0	0.0558088
	38033	39385		+	LMRG_02463	lmo0034	cellobiose-specificC PTS system II component	1	1	0.472225	0	0	0.203636
	39387	40472		+	LMRG_02464	lmo0035	hypothetical protein	2	3	0.869391	1	1	0.126967
	40707	41732		+	LMRG_02465	lmo0036	ornithine carbamoyltransferase	1	2	0.000971	0	1	6.4e-09
	41805	43190		+	LMRG_02466	lmo0037	agmatine/putrescine antiporter	1	3	0.00118257	1	2	0.000428
	43177	44271		+	LMRG_02467	lmo0038	agmatine deiminase	2	5	1.33e-11	2	4	0.000414
	44284	45225		+	LMRG_02468	lmo0039	carbamate kinase	3	7	3.2e-06	3	6	0.00387456
	45327	46436		+	LMRG_02469	lmo0040	agmatine deiminase	5	5	0.165835	6	6	0.46594
	46453	47232		+	LMRG_02470	lmo0041	RpiR family transcriptional regulator	6	5	0.0917335	5	6	0.492
47326	47337	47996	47996	+	LMRG_02471	lmo0042	membrane-associated protein	50	32	1.31e-06	30	26	0.940189
48076	48076	49308	49381	+	LMRG_02472	lmo0043	arginine deiminase	12	39	1.78e-24	22	42	3.86e-06
49476	49587	49880	49886	+	LMRG_02473	lmo0044	30S ribosomal protein S6	3281	2971	0.342386	812	717	0.929471
49935	49936	50472	50515	+	LMRG_02474	lmo0045	single-strand DNA-binding protein	3067	2826	0.453584	1036	888	0.993815
50516	50516	50755	50766	+	LMRG_02475	lmo0046	30S ribosomal protein S18	2671	2642	0.451066	494	463	0.991588
50897	50909	51520	51520	+	LMRG_02476	lmo0047	hypothetical protein	83	79	0.623879	167	109	0.379107
51776	51776	52390		+	LMRG_02477	lmo0048	accessory regulator protein	26	18	2.08e-06	24	20	0.92057
	52374	52535	52545	+	LMRG_02478	lmo0049	hypothetical protein	22	17	0.00502418	21	18	0.699646
52631	52631	53926	54671	+	LMRG_02479	lmo0050	sensor histidine kinase AgrC	19	13	4.7e-07	16	14	0.92057
54804	54839	56812	56812	+	LMRG_02481	lmo0052	DHH subfamily 1 protein	45	51	0.696898	92	92	0.844825
56814	56815	57261	57285	+	LMRG_02482	lmo0053	50S ribosomal protein L9	77	100	0.131492	132	128	0.605633
57286	57286	58638	58643	+	LMRG_02483	lmo0054	replicative DNA helicase	146	169	0.669454	165	165	0.915164
	58694	58843		+	LMRG_02484		hypothetical protein	4	4	0.903092	6	6	0.0870777
58855	58897	60189	60194	+	LMRG_02485	lmo0055	adenylosuccinate synthetase	184	141	0.0342991	82	91	0.692944
	60228	60404		+	LMRG_02896		hypothetical protein	1	1	0.2216	0	0	0.00141547
60502	60506	60799	60827	+	LMRG_02486	lmo0056	hypothetical protein	33	29	0.00846675	18	16	0.752257
	60948	64154		+	LMRG_02487	lmo0057	hypothetical protein	0	0	0.0839315	0	0	0.166605
	64144	64659		+	LMRG_02488	lmo0058	secretion system component EssA	0	0	0.972989	0	0	0.931167
	64677	64928		+	LMRG_02489	lmo0059	YukD protein	0	0	0.412501	0	0	0.358409
	64950	66068		+	LMRG_02490	lmo0060	YukC protein	0	0	0.282844	1	0	0.844632
	66153	70649		+	LMRG_02491	lmo0061	DNA segregation ATPase FtsK/SpoIIIE	1	1	0.432904	0	0	0.820134
	70655	70972		+	LMRG_02492		hypothetical protein	0	0	0.238749	1	1	0.920038
	70929	71396		+	LMRG_02493		hypothetical protein	0	1	0.446687	0	1	0.272397
	71408	71716		+	LMRG_02494		hypothetical protein	0	1	0.0263416	1	1	0.597749
	71735	72373		+	LMRG_02846		hypothetical protein	1	1	0.500292	1	1	0.03699
	72385	72699		+	LMRG_02847		hypothetical protein	1	1	0.304954	1	1	0.397835
	73763	74098		+	LMRG_02849		hypothetical protein	1	2	0.0311854	2	2	0.523038
	74132	74572		+	LMRG_02850		hypothetical protein	1	3	9.53e-16	2	2	0.149225
	75136	75732		+	LMRG_02324	lmo0072	hypothetical protein	0	1	0.0778034	0	0	0.776607
	75800	76522		+	LMRG_02895	lmo0074	hypothetical protein	7	6	0.111208	2	3	0.0534767
76732	76760	77533		+	LMRG_02326	lmo0075	transferase	14	16	0.782614	17	18	0.564586
	77530	78582	78582	+	LMRG_02327	lmo0076	hypothetical protein	18	21	0.972989	21	22	0.695258
79270	79270	78605	78595	-	LMRG_02328	lmo0077	pentapeptide repeats domain-containing protein	62	40	3.33e-05	20	16	1
79368	79375	80331	80352	+	LMRG_02329	lmo0078	D-isomer specific 2-hydroxyacid dehydrogenase	21	18	0.0428741	17	19	0.551685
	81054	81842		+	LMRG_02892		hypothetical protein	11	14	0.94056	6	7	0.409446
	81844	82467		+	LMRG_02891		hypothetical protein	22	32	0.0985172	12	11	0.742117
82510	82704	83030	83033	+	LMRG_02330	lmo0082	hypothetical protein	31	51	0.0133279	17	15	0.726607
83498	83493	83125	83124	-	LMRG_02331	lmo0083	hypothetical protein	23	33	0.282114	25	31	0.203636
	84532	83549		-	LMRG_02332	lmo0084	pyridoxine 4-dehydrogenase	6	9	0.21279	10	12	0.328982
	84923	85612		+	LMRG_02334	lmo0085	hypothetical protein	0	0	0.00497468	0	0	0.488
	85690	91569		+	LMRG_02335	lmo0086	hypothetical protein	0	1	3.55e-14	0	0	0.10393
	91566	93872		+	LMRG_02336	lmo0087	hypothetical protein	0	1	2.17e-17	1	1	0.0578444
	93929	94171		+	LMRG_02337	lmo0088	ATP synthase subunit C	1	2	6e-06	1	1	0.707127
	94183	95214		+	LMRG_02969	lmo0098	F-type H+-transporting ATPase subunit delta	1	2	7.94e-07	1	1	0.0307937
	95211	96707		+	LMRG_02339	lmo0090	ATP synthase F1 alpha subunit	1	3	8.94e-07	1	2	0.0798169
	96704	97573		+	LMRG_02340	lmo0091	ATP synthase F1 gamma subunit	1	3	6.83e-11	1	2	0.000531
	97574	98944		+	LMRG_02341	lmo0092	ATP synthase F1 beta subunit	2	4	4.91e-09	2	2	0.0173325
	98957	99280		+	LMRG_02342	lmo0093	F-type H+-transporting ATPase subunit epsilon	2	4	0.0211373	2	2	0.000158
	99270	99830		+	LMRG_02343	lmo0094	hypothetical protein	3	6	0.00161254	2	3	0.00557679
	100006	100638		+	LMRG_02344	lmo0095	hypothetical protein	15	17	0.326407	9	10	0.518259
100928	100936	101901	101901	+	LMRG_02345	lmo0096	mannose-specific PTS system IIAB component manL	694	638	0.31704	365	311	0.859809
101907	101925	102731	102752	+	LMRG_02346	lmo0097	mannose-specific PTS system IIC component	492	488	0.650181	333	256	0.658733
102753	102753	103664	103664	+	LMRG_02347	lmo0098	mannose-specific PTS system IID component	785	1008	0.674965	439	316	0.633694
103669	103776	104180	104184	+	LMRG_02348	lmo0099	hypothetical protein	376	454	0.451121	206	161	0.829116
104297	104302	104652	104652	+	LMRG_02349	lmo0100	hypothetical protein	80	103	0.242353	78	91	0.203636
105011	105011	104718	104713	-	LMRG_02350	lmo0101	hypothetical protein	36	44	0.95295	34	34	0.600321
	105123	105413	105413	+	LMRG_02351	lmo0102	hypothetical protein	17	20	0.817593	4	3	0.721423
	105427	106059		+	LMRG_02352	lmo0103	hypothetical protein	16	17	0.35284	5	5	0.275146
106147	106152	106523	106523	+	LMRG_02353	lmo0104	hypothetical protein	71	57	0.00781568	59	67	0.41881
	106804	109086		+	LMRG_02354	lmo0105	chitinase	1	2	0.188953	6	2	0.134552
	109189	110091		+	LMRG_02355	lmo0106	hypothetical protein	10	9	0.0583212	8	8	0.497866
	111897	110116		-	LMRG_02356	lmo0107	ABC transporter	2	2	0.451121	3	3	0.510875
	113632	111890		-	LMRG_02357	lmo0108	ABC transporter	1	1	0.738066	2	2	0.656462
	113775	114608	114608	+	LMRG_02358	lmo0109	hypothetical protein	13	14	0.279659	13	12	0.834188
114609	114643	115758	115764	+	LMRG_02359	lmo0110	esterase/lipase	16	18	0.880855	16	14	0.820134
115865	115865	116572		+	LMRG_02360	lmo0111	hypothetical protein	14	13	0.00975272	13	14	0.496367
	117237	116542		-	LMRG_02361	lmo0112	hypothetical protein	12	10	0.00805744	15	14	0.659006
117908	117908	117456	117456	-	LMRG_02362	lmo0113	hypothetical protein	27	29	0.313533	101	69	0.676101
118249	118249	117914	117909	-	LMRG_02363	lmo0114	bacteriophage-type repressor	41	52	0.732003	89	58	0.431769
118466	118466	118894	118905	+	LMRG_02364	lmo0115	hypothetical protein	4	3	0.250886	183	102	0.105531
118906	118906	119322	119396	+	LMRG_02365	lmo0116	hypothetical protein	3	4	0.828063	179	97	0.0884445
119401	119600	119989	119989	+	LMRG_02366	lmo0117	prophage LambdaLm01, antigen B	11	22	0.00504047	446	253	0.105314
119990	120002	120514	120514	+	LMRG_02367	lmo0118	antigen A	8	15	0.00215668	390	227	0.290668
120515	120562	120864	120864	+	LMRG_02368	lmo0119	hypothetical protein	5	8	0.000591	210	130	0.373047
120865	120918	121310		+	LMRG_02369	lmo0120	hypothetical protein	5	9	0.00269317	243	151	0.306802
	121297	123165		+	LMRG_02370	lmo0121	hypothetical protein	4	9	0.000285	229	151	0.504782
	123162	123980	123980	+	LMRG_02371	lmo0122	hypothetical protein	5	10	0.00838703	222	141	0.44759
123981	123990	125126		+	LMRG_02372	lmo0123	minor structural protein	4	10	4.71e-06	219	142	0.335585
	125116	125415	125429	+	LMRG_02373	lmo0124	hypothetical protein	6	13	3.74e-09	236	157	0.487425
125430	125430	126005	126018	+	LMRG_02374	lmo0125	hypothetical protein	4	10	1.69e-08	231	150	0.267474
126019	126020	126499		+	LMRG_02375	lmo0126	hypothetical protein	5	9	1.31e-05	222	150	0.420276
	126496	127032	127032	+	LMRG_02376	lmo0127	hypothetical protein	4	8	3.38e-07	217	141	0.300809
127033	127051	127473		+	LMRG_02377	lmo0128	hypothetical protein	3	7	4.04e-07	202	130	0.413945
	127454	128182	128182	+	LMRG_02378	lmo0129	N-acetylmuramoyl-L-alanine amidase	4	11	1.2e-11	203	128	0.208699
130610	130569	128221	128214	-	LMRG_02379	lmo0130	hypothetical protein	24	17	0.0104179	24	21	0.811504
130736	130763	131512	131513	+	LMRG_02380	lmo0131	hypothetical protein	17	18	0.255851	17	17	0.647286
133093	133090	131582	131582	-	LMRG_02381	lmo0132	IMP dehydrogenase	55	50	0.181966	76	90	0.613622
133266	133269	133502	133505	+	LMRG_02382	lmo0133	hypothetical protein	5	56	0	18	33	0.00459887
133514	133514	133792	133792	+	LMRG_02383	lmo0134	hypothetical protein	4	51	0	25	47	0.000881
133930	134122	135696	135722	+	LMRG_02384	lmo0135	peptide/nickel transport system substrate-binding protein	221	371	0.0396416	159	154	1
135740	135798	136748	136748	+	LMRG_02385	lmo0136	peptide/nickel transport system permease	141	178	0.288201	79	67	0.985669
136754	136759	137652	137652	+	LMRG_02386	lmo0137	peptide/nickel transport system permease	338	374	0.948811	117	103	0.831392
	137853	138137		+	LMRG_02387	lmo0138	hypothetical protein	2	2	0.394868	2	2	0.0423296
	138138	138506		+	LMRG_02388	lmo0139	hypothetical protein	2	2	0.959219	3	2	0.844825
	138419	139810		+	LMRG_02389	lmo0140	hypothetical protein	4	3	0.0265435	5	5	0.663742
	139822	140259		+	LMRG_02390	lmo0147	hypothetical protein	4	2	2.78e-10	5	4	0.532279
	140259	140609		+	LMRG_02391	lmo0148	hypothetical protein	4	2	5.83e-06	4	4	0.397835
	140717	140923		+	LMRG_02392	lmo0149	hypothetical protein	10	9	0.133627	8	9	0.133754
	140937	141344		+	LMRG_02393		hypothetical protein	6	6	0.405212	6	5	0.503088
	141726	142109		+	LMRG_02394		hypothetical protein	3	2	0.046177	3	2	0.41881
	142243	142614		+	LMRG_02395		hypothetical protein	2	1	0.007445	2	2	0.132618
	142659	142970		+	LMRG_02396	lmo0143	hypothetical protein	4	3	0.0257762	2	1	0.279818
144763	144763	143108	143089	-	LMRG_02397	lmo0152	peptide/nickel transport system substrate-binding protein	268	330	0.858915	129	102	0.703752
	144985	145923		+	LMRG_02398	lmo0153	zinc transport system substrate-binding protein	4	2	1.21e-12	4	5	0.273834
	145936	146640		+	LMRG_02399	lmo0154	zinc transport system ATP-binding protein	3	3	0.0330144	2	3	0.0169202
	146589	147395		+	LMRG_02400	lmo0155	zinc transport system permease	4	3	0.00333077	2	3	0.035965
	148079	147399		-	LMRG_02401	lmo0156	hypothetical protein	3	2	1.75e-05	1	1	0.00220271
148357	148359	150698	150740	+	LMRG_02402	lmo0157	hypothetical protein	18	14	0.0340373	25	22	0.854784
150744	150744	151556	151563	+	LMRG_02403	lmo0158	hypothetical protein	35	29	0.0241339	43	38	0.795922
	151840	153924		+	LMRG_02404	lmo0159	peptidoglycan bound protein	3	4	0.483768	1	2	0.532279
	154117	155832		+	LMRG_02405	lmo0160	peptidoglycan bound protein	9	9	0.111179	9	7	0.92791
156715	156704	155874	155874	-	LMRG_02406	lmo0161	hypothetical protein	122	80	1.16e-06	62	59	0.618078
156917	156921	157913	157913	+	LMRG_02407	lmo0162	DNA polymerase III subunit delta	200	126	6.99e-06	149	127	0.920038
157914	157919	158752	158760	+	LMRG_02408	lmo0163	stage 0 sporulation protein yaaT	195	131	2.12e-05	137	120	0.79619
158763	158763	159152	159152	+	LMRG_02409	lmo0164	initiation-control protein yabA	218	155	0.000259	154	128	0.924135
159154	159201	159962		+	LMRG_02410	lmo0165	hypothetical protein	59	43	0.0125879	33	26	0.848675
	159946	160218		+	LMRG_02411	lmo0166	endonuclease	67	52	0.00029	42	35	0.931167
	160215	161096	161096	+	LMRG_02412	lmo0167	hypothetical protein	106	77	0.000171	46	40	0.834188
	161425	161141	161141	-	LMRG_02413	lmo0168	transcriptional pleiotropic regulator	41	31	0.000133	14	17	0.264426
161535	161540	162397	162458	+	LMRG_02414	lmo0169	sugar uptake protein	20	61	8.85e-23	29	76	8.26e-14
162459	162459	163724	163729	+	LMRG_02415	lmo0170	hypothetical protein	35	127	1.33e-64	65	139	0.000161
	164120	166462		+	LMRG_02416	lmo0171	internalin	11	10	0.169798	12	12	0.62362
	167663	167358		-	LMRG_02967	lmo0174	hypothetical protein	3	1	2.32e-10	1	1	0.384958
	169014	167767		-	LMRG_02740	lmo0175	peptidoglycan bound protein	2	1	0.0236889	1	1	0.467427
169282	169292	170152	170223	+	LMRG_02741	lmo0176	sugar uptake protein	47	34	0.00234692	39	34	0.831392
170224	170224	172218	172228	+	LMRG_02742	lmo0177	methionyl-tRNA synthetase	204	159	0.0165161	131	122	0.91132
	172383	173597		+	LMRG_02743	lmo0178	hypothetical protein	15	8	2.88e-17	11	7	0.556954
	173633	174511		+	LMRG_02744	lmo0179	multiple sugar transport system permease	13	8	1.16e-08	6	5	0.989337
	174511	175359		+	LMRG_02745	lmo0180	multiple sugar transport system permease	8	11	0.733434	6	6	0.432502
	175387	176643		+	LMRG_02746	lmo0181	multiple sugar transport system substrate-binding protein	12	17	0.228916	8	9	0.284627
	176726	180028		+	LMRG_02747	lmo0182	hypothetical protein	8	10	0.184503	7	9	0.12191
	180031	182322	182322	+	LMRG_02748	lmo0183	alpha-glucosidase	10	15	0.0140969	11	13	0.149225
182323	182326	183987	183994	+	LMRG_02970	lmo0184	oligo-1,6-glucosidase	23	32	0.0134569	19	23	0.139551
184060	184060	184857	185142	+	LMRG_02750	lmo0185	Mg-dependent DNase	31	26	0.0157617	32	35	0.353754
185148	185149	186375	186389	+	LMRG_02751	lmo0186	hypothetical protein	561	676	0.813349	268	410	0.398397
186429	186429	187052		+	LMRG_02752	lmo0187	primase	21	16	3.28e-05	31	31	0.739168
	187045	187932	188051	+	LMRG_02753	lmo0188	dimethyladenosine transferase	71	61	0.196693	71	70	0.596198
188052	188052	188309	188325	+	LMRG_02754	lmo0189	veg	1713	1166	0.00035	2361	2245	0.817917
188443	188448	189329	189337	+	LMRG_02755	lmo0190	4-(cytidine 5'-diphospho)-2-C-methyl-D-erythritol kinase	66	53	0.0543945	98	93	0.930503
189351	189351	190088	190093	+	LMRG_02963	lmo0191	hypothetical protein	141	139	0.425931	159	145	0.91966
190215	190252	191070	191076	+	LMRG_02614	lmo0192	pur operon repressor	119	86	0.000156	102	90	1
191223	191245	191922	191922	+	LMRG_02615	lmo0193	HlyD family secretion protein	29	24	0.00534174	42	35	0.954636
191923	191971	192663		+	LMRG_02616	lmo0194	lipoprotein-releasing system ATP-binding protein	24	23	0.110898	43	35	0.950869
	192660	193868	193868	+	LMRG_02617	lmo0195	hypothetical protein	38	39	0.943365	48	44	0.728756
194414	194553	194861	194923	+	LMRG_02618	lmo0196	stage V sporulation protein G	1653	1912	0.893832	1230	1375	0.80554
194981	194981	195289	195300	+	LMRG_02619	lmo0197	stage V sporulation protein G	1932	2377	0.85969	783	938	0.531754
195666	195676	197049	197059	+	LMRG_02620	lmo0198	UDP-N-acetylglucosamine diphosphorylase/glucosamine-1-phosphate N-acetyltransferase	316	225	0.00164476	150	138	1
197100	197100	198056	198058	+	LMRG_02621	lmo0199	ribose-phosphate pyrophosphokinase 1	523	366	0.00766793	211	178	0.844825
198872	198812	198099	198099	-	LMRG_02622	lmo0200	listeriolysin regulatory protein	12	17	0.674965	146	42	2.01e-11
200039	200036	199083	199071	-	LMRG_02623	lmo0201	1-phosphatidylinositol phosphodiesterase	4	2	5.07e-09	355	90	6.5e-14
200163	200278	201867	201908	+	LMRG_02624	lmo0202	listeriolysin O	17	10	4.85e-10	928	194	1.03e-07
202048	202198	203730	203891	+	LMRG_02625	lmo0203	zinc metalloproteinase	2	1	4.14e-19	47	12	6.96e-16
203892	203929	205848	205848	+	LMRG_02626	lmo0204	actin-assembly inducing protein ActA	3	2	0.00217271	236	43	9.31e-30
205849	205876	206754	206754	+	LMRG_02627	lmo0205	phospholipase C	3	3	0.31239	198	36	2.06e-35
	206826	207149		+	LMRG_02628	lmo0206	hypothetical protein	1	2	0.0924523	24	7	3.98e-05
207284	207284	207745	207745	+	LMRG_02629	lmo0207	hypothetical protein	6	4	0.000375	23	8	0.00557679
208129	208128	207796	207796	-	LMRG_02630	lmo0208	hypothetical protein	159	178	0.540386	110	139	0.0873941
208874	208869	208195	208134	-	LMRG_02631	lmo0209	hypothetical protein	49	39	0.0167411	36	38	0.506089
209897	209887	208946	208924	-	LMRG_02632	lmo0210	L-lactate dehydrogenase	998	723	0.0166322	394	447	0.793412
210174	210181	210804	210806	+	LMRG_02633	lmo0211	50S ribosomal protein L25 Ctc-form	202	453	8.19e-09	482	927	0.115769
210894	210894	211478	211498	+	LMRG_02634	lmo0212	acetyltransferase	34	31	0.0851746	31	35	0.457159
211585	211585	212145	212196	+	LMRG_02635	lmo0213	peptidyl-tRNA hydrolase	74	69	0.555245	41	50	0.214712
212260	212260	215799	215801	+	LMRG_02636	lmo0214	transcription-repair coupling factor	73	92	0.489015	31	43	0.397835
215830	215830	217419	217419	+	LMRG_02637	lmo0215	polysaccharide transporter	110	131	0.564206	51	69	0.176608
217420	217443	217721	217721	+	LMRG_02638	lmo0216	ribosome-associated heat shock protein	260	303	0.469775	100	120	0.14484
217903	217950	218336	218336	+	LMRG_02639	lmo0217	DivIC protein	192	147	0.00681044	307	316	0.843639
218480	218487	218915	218915	+	LMRG_02640	lmo0218	S1 RNA binding domain-containing protein	228	236	0.751819	320	335	0.840566
218971	219022	220968	221270	+	LMRG_02641	lmo0219	tRNA(Ile)-lysidine synthetase	143	122	0.153775	203	183	0.972502
221279	221314	223389	223396	+	LMRG_02642	lmo0220	cell division protease FtsH	786	858	0.774815	632	584	0.661687
223502	223505	224284	224299	+	LMRG_02643	lmo0221	type III pantothenate kinase	89	112	0.141856	60	69	0.206053
224300	224300	225184	225184	+	LMRG_02644	lmo0222	chaperonin HslO	135	187	0.0985172	63	70	0.318977
225292	225300	226226	226228	+	LMRG_02645	lmo0223	cysteine synthase A	242	322	0.342386	261	318	0.488
227553	227951	228325		+	LMRG_02839	lmo0225	dihydroneopterin aldolase	45	45	0.179748	23	24	0.540668
	228318	228797	228871	+	LMRG_02838	lmo0226	7,8-dihydro-6-hydroxymethylpterin-pyrophosphokinase	44	43	0.230804	26	24	0.752257
228874	228874	229869	229874	+	LMRG_02837	lmo0227	tRNA-dihydrouridine synthase B	226	233	0.795642	98	136	0.246331
229943	229984	231480	231481	+	LMRG_02836	lmo0228	lysyl-tRNA synthetase	461	359	0.12273	203	197	0.991386
242997	243017	243475	243475	+	LMRG_02677	lmo0229	CtsR family transcriptional regulator	18	21	0.570309	41	40	0.71696
243476	243488	244006		+	LMRG_02676	lmo0230	hypothetical protein	30	40	0.356905	62	63	0.448322
	244003	245025	245025	+	LMRG_02675	lmo0231	ATP:guanido phosphotransferase	30	48	0.0029018	81	86	0.714079
245026	245054	247516	247520	+	LMRG_02674	lmo0232	ATP-dependent Clp protease ATP-binding subunit ClpC	78	160	2.11e-06	173	204	0.699445
247656	247662	249035	249106	+	LMRG_02673	lmo0233	DNA repair protein RadA	28	23	0.118821	78	68	0.820134
249165	249169	250242	250242	+	LMRG_02672	lmo0234	hypothetical protein	135	132	0.4454	160	147	0.992932
250261	250262	250960		+	LMRG_02671	lmo0235	2-C-methyl-D-erythritol 4-phosphate cytidylyltransferase	167	165	0.401214	188	171	0.991386
	250953	251426	251444	+	LMRG_02670	lmo0236	YgbB family protein	220	194	0.0896193	222	198	0.849904
251445	251445	252920	252921	+	LMRG_02669	lmo0237	glutamyl-tRNA synthetase	290	300	0.7315	283	250	0.951209
253022	253318	253932	253935	+	LMRG_02938	lmo0238	serine O-acetyltransferase	12	16	0.817804	18	21	0.335585
253939	253939	255354	255357	+	LMRG_02667	lmo0239	cysteinyl-tRNA synthetase	49	55	0.587955	32	35	0.279355
255358	255358	255768		+	LMRG_02666	lmo0240	ribonuclease III family protein	71	79	0.866178	44	44	0.691896
	255768	256523	256523	+	LMRG_02665	lmo0241	TrmH family RNA methyltransferase group 3	69	87	0.149253	49	45	0.721112
256524	256526	257038	257069	+	LMRG_02664	lmo0242	hypothetical protein	78	96	0.183492	69	60	0.859809
257076	257119	257724	257795	+	LMRG_02663	lmo0243	RNA polymerase sporulation-specific sigma factor	66	69	0.86532	65	57	0.809012
257824	257828	257977	257979	+	LMRG_02662	lmo0244	50S ribosomal protein L33	376	255	0.000924	336	354	0.388216
257980	257997	258176	258218	+	LMRG_02661	lmo0245	preprotein translocase subunit SecE	410	283	0.000258	262	290	0.267474
258234	258306	258839	258846	+	LMRG_02660	lmo0246	transcription termination/antitermination factor NusG	736	693	0.44301	171	159	0.99309
	258894	259364		+	LMRG_02659	lmo0247	hypothetical protein	25	23	0.0171555	9	8	0.727115
259427	259491	259916	259955	+	LMRG_02658	lmo0248	50S ribosomal protein L11	4162	3900	0.484576	1339	1201	0.938943
259956	259956	260645	260645	+	LMRG_02657	lmo0249	50S ribosomal protein L1	3495	3317	0.402089	1102	1046	0.878723
260754	260893	261393	261458	+	LMRG_02656	lmo0250	large subunit ribosomal protein L10	4273	3733	0.357722	1015	779	0.851364
261459	261472	261834	261849	+	LMRG_02655	lmo0251	50S ribosomal protein L7/L12	6466	5874	0.366078	914	710	0.531754
	261992	262168		+	LMRG_02654	lmo0255	hypothetical protein	44	36	0.0114457	9	10	0.0659613
262272	262274	262888	263064	+	LMRG_02653	lmo0256	ribosomal RNA small subunit methyltransferase C	59	40	8.01e-05	27	29	0.561669
263132	263235	264413	264418	+	LMRG_02652	lmo0257	hypothetical protein	20	15	0.00104547	40	35	0.799399
264883	264913	268467	268637	+	LMRG_02651	lmo0258	DNA-directed RNA polymerase subunit beta	809	857	0.373306	504	522	0.885435
268638	268638	272243	272258	+	LMRG_02650	lmo0259	DNA-directed RNA polymerase subunit beta'	1195	1140	0.11903	624	632	0.948371
272316	272319	272864	272929	+	LMRG_02649	lmo0260	hydrolase	13	18	0.51492	17	19	0.378537
272930	272930	274390	274391	+	LMRG_02648	lmo0261	beta-glucosidase	27	34	0.120284	27	28	0.4406
	274664	276136		+	LMRG_02647	lmo0262	internalin G	2	2	0.153087	3	3	0.366989
276258	276274	277920	277937	+	LMRG_02646	lmo0263	internalin C2	19	73	2.52e-55	39	89	8.09e-08
278106	278128	279831	279831	+	LMRG_02851		internalin D	2	21	8.04e-296	16	45	5.32e-17
	280040	281539		+	LMRG_02612	lmo0264	internalin E	1	1	0.59798	1	1	0.00103999
281670	281675	282814	282841	+	LMRG_02611	lmo0265	succinyl-diaminopimelate desuccinylase	10	55	9.68e-105	21	52	1.06e-11
	282962	283378		+	LMRG_02610	lmo0266	hypothetical protein	11	16	0.395177	11	12	0.445418
283379	283385	284344	284408	+	LMRG_02609	lmo0267	hypothetical protein	9	11	0.856884	16	18	0.531754
284414	284416	285051	285051	+	LMRG_02608	lmo0268	phosphoglycerate mutase	52	66	0.21083	62	71	0.25166
285135	285135	287021	287021	+	LMRG_02607	lmo0269	oligopeptide transport system permease oppC	15	45	2.86e-27	32	42	0.0823674
287664	287664	287035	287035	-	LMRG_02606	lmo0270	hypothetical protein	87	86	0.84451	57	57	0.524354
289108	289104	287668	287665	-	LMRG_02605	lmo0271	beta-glucosidase	66	66	0.572498	58	56	0.888476
290039	290036	289224	289224	-	LMRG_02604	lmo0272	HAD superfamily hydrolase	127	86	5.05e-06	60	60	0.541202
290171	290172	290675	290675	+	LMRG_02603	lmo0273	hypothetical protein	260	197	0.000971	54	62	0.220305
	291374	290712	290712	-	LMRG_02602	lmo0274	hypothetical protein	14	14	0.131991	10	14	0.114991
292477	292475	291633	291633	-	LMRG_02600	lmo0275	competence protein ComEC	84	64	0.00919946	59	54	0.710577
293313	293313	292492	292479	-	LMRG_02599	lmo0276	hypothetical protein	49	33	0.000113	39	39	0.520326
293415	293430	294401	294401	+	LMRG_02598	lmo0277	hypothetical protein	27	30	0.982097	23	26	0.402305
295542	295540	294440	294440	-	LMRG_02597	lmo0278	maltose/maltodextrin transport system ATP-binding protein	195	88	3.98e-20	199	96	0.0210877
295830	295831	297981		+	LMRG_02596	lmo0279	anaerobic ribonucleoside-triphosphate reductase	28	25	0.418087	58	68	0.694575
	297974	298525	298525	+	LMRG_02595	lmo0280	anaerobic ribonucleoside-triphosphate reductase activating protein	44	40	0.0989092	57	63	0.255471
	298775	299440		+	LMRG_02594		hypothetical protein	1	2	0.43744	4	5	0.0149142
	299445	300227		+	LMRG_02593		hypothetical protein	2	4	0.0172267	6	6	0.477669
	300299	300799		+	LMRG_02937		hypothetical protein	26	30	0.764545	11	12	0.458488
	300810	301130		+	LMRG_02936		hypothetical protein	13	12	0.0963176	10	10	0.44759
301423	301423	301196	301188	-	LMRG_02591		hypothetical protein	39	42	0.278659	34	35	0.532744
302177	302169	301498	301426	-	LMRG_02590	lmo0281	hypothetical protein	22	20	0.0286041	22	22	0.667397
303171	303110	302331	302329	-	LMRG_02589	lmo0282	carbon-nitrogen hydrolase	41	36	0.0834341	31	25	0.874481
	303862	303200	303197	-	LMRG_02588	lmo0283	D-methionine transport system permease	35	31	0.0880249	54	41	0.841782
304875	304875	303859		-	LMRG_02587	lmo0284	methionine import ATP-binding protein metN 1	36	27	0.00918553	53	38	0.79952
305784	305711	304890	304876	-	LMRG_02586	lmo0285	D-methionine transport system substrate-binding protein	44	32	0.00148451	49	36	0.816321
306089	306094	307275	307388	+	LMRG_02585	lmo0286	aminotransferase	20	22	0.96206	23	23	0.51953
307389	307488	308201	308216	+	LMRG_02584	lmo0287	response regulator VicR	481	521	0.984953	440	491	0.801623
308377	308386	310218		+	LMRG_02583	lmo0288	sensor histidine kinase VicK	41	39	0.375659	43	47	0.670088
	310215	311537	311537	+	LMRG_02582	lmo0289	hypothetical protein	73	74	0.646759	66	66	0.882536
311538	311540	312379	312381	+	LMRG_02581	lmo0290	hypothetical protein	99	94	0.345207	83	77	0.822363
312495	312499	313329		+	LMRG_02580	lmo0291	ribonuclease Z	44	52	0.359009	62	87	0.0272648
	313304	314932	314940	+	LMRG_02579	lmo0292	hypothetical protein	72	124	0.000313	148	225	0.176041
315619	315619	316098		+	LMRG_02578	lmo0293	hypothetical protein	4	5	0.320852	13	12	0.685977
317126	317185	317739	317878	+	LMRG_02934		hypothetical protein	47	44	0.222568	22	20	0.834188
	318991	317879	317879	-	LMRG_02577		hypothetical protein	70	73	0.892429	43	40	0.724437
320603	320603	318984		-	LMRG_02576		type I restriction enzyme M protein	61	59	0.406564	43	42	0.717297
323709	323645	320607	320604	-	LMRG_02575		type I restriction-modification system	58	46	0.0192558	46	41	0.964742
	325444	324947		-	LMRG_02574		GNAT family acetyltransferase	6	5	0.0652988	3	3	0.280869
	325598	326485		+	LMRG_02573		hypothetical protein	3	3	0.108003	3	4	0.179156
326539	326572	327210	327210	+	LMRG_02572	lmo0296	hypothetical protein	17	26	0.0522395	32	34	0.593585
	329087	327216		-	LMRG_02571	lmo0297	transcriptional antiterminator	12	8	1.97e-05	9	8	0.896618
	330499	329186		-	LMRG_02570	lmo0298	cellobiose-specific PTS system IIC component	4	1	2.6e-42	1	1	0.862092
	330794	330504		-	LMRG_02569	lmo0299	cellobiose-specific PTS system IIB component	6	2	2.1e-28	2	2	0.742117
	332202	330811		-	LMRG_02568	lmo0300	beta-glucosidase	9	3	3.02e-29	4	3	0.749776
	332536	332195		-	LMRG_02567	lmo0301	cellobiose-specific PTS system IIA component	29	18	1.31e-06	3	2	0.860341
	332700	332987		+	LMRG_02566	lmo0302	hypothetical protein	5	8	0.00768142	10	10	0.278042
332994	333023	333577	333612	+	LMRG_02565	lmo0303	hypothetical protein	12	16	0.72651	16	17	0.413945
	333783	335048		+	LMRG_00001	lmo0304	hypothetical protein	7	6	0.0211103	6	6	0.477669
	335005	336087	336087	+	LMRG_00002	lmo0305	threonine aldolase	9	11	0.674965	16	19	0.4406
	336532	336146		-	LMRG_00003	lmo0306	hypothetical protein	13	11	0.0336559	9	10	0.379117
	336646	337791		+	LMRG_00004	lmo0307	hypothetical protein	9	7	0.00323677	11	9	0.878678
	337807	338235		+	LMRG_00005	lmo0308	hypothetical protein	8	6	0.00627889	6	7	0.157074
	338497	340158		+	LMRG_00006	lmo0309	hypothetical protein	2	1	0.00192602	1	2	0.0432469
	340204	341031		+	LMRG_02933		hypothetical protein	3	2	0.00249913	2	2	0.156637
341032	341070	341855	342009	+	LMRG_00007	lmo0314	hypothetical protein	18	17	0.0488181	17	17	0.709942
	342078	342752		+	LMRG_00008	lmo0315	TENA/THI-4 family protein	0	0	0.825661	0	0	0.823628
	342745	343554		+	LMRG_00009	lmo0316	hydroxyethylthiazole kinase	2	1	2.54e-05	1	1	0.300809
	343551	344354		+	LMRG_00010	lmo0317	phosphomethylpyrimidine kinase	4	3	0.0232286	3	2	0.891112
	344351	344995		+	LMRG_00011	lmo0318	thiamine-phosphate pyrophosphorylase	6	5	0.0268026	3	3	0.10393
346448	346436	345021	345006	-	LMRG_00012	lmo0319	beta-glucosidase	38	30	0.0616872	28	23	0.988899
346692	346711	347370	347372	+	LMRG_00013	lmo0321	hypothetical protein	15	63	2.97e-51	23	76	7.6e-18
	347554	347946		+	LMRG_00014	lmo0322	hypothetical protein	1	4	3.19e-21	1	2	5.84e-22
	348763	347993		-	LMRG_00015	lmo0323	hypothetical protein	8	16	0.000222	4	6	0.0403957
	348917	349399		+	LMRG_00016	lmo0324	lipoprotein	0	0	1.38e-11	0	0	7.61e-06
	349660	350562		+	LMRG_00018	lmo0325	hypothetical protein	10	9	0.0265435	4	9	2.91e-05
	350725	351597		+	LMRG_00019	lmo0326	transcriptional regulator	0	0	0.00613482	0	0	0.000937
	351904	355845		+	LMRG_00021	lmo0327	internalin	1	1	0.591167	0	0	0.0624658
	355935	356663		+	LMRG_00022	lmo0328	hypothetical protein	0	0	0.138454	0	0	0.000964
	358748	356847		-	LMRG_00023	lmo0331	internalin	10	11	0.809049	6	6	0.44759
	359244	359579		+	LMRG_00024	lmo0332	hypothetical protein	11	10	0.0695452	9	10	0.212168
	360008	365344		+	LMRG_00025	lmo0333	internalin	5	5	0.658399	3	4	0.469986
	365568	366092		+	LMRG_00026	lmo0334	hypothetical protein	26	24	0.0249195	13	14	0.459915
	366306	366590		+	LMRG_00027	lmo0335	hypothetical protein	2	4	0.0194223	2	3	0.000881
	366591	366959		+	LMRG_00028	lmo0336	hypothetical protein	2	3	0.396625	3	4	0.00946558
	366956	368404		+	LMRG_00029	lmo0337	hypothetical protein	2	2	0.608717	3	5	0.0754372
	368414	368785		+	LMRG_02932		hypothetical protein	1	3	1.67e-07	2	4	3.7e-05
	368875	369162		+	LMRG_02931		hypothetical protein	3	2	8.61e-05	2	4	3.82e-07
	369383	369754		+	LMRG_00030	lmo0339	inorganic pyrophosphatase	7	11	0.0142593	10	13	0.076958
369787	369798	369986	370034	+	LMRG_00031	lmo0340	hypothetical protein	13	19	0.020149	10	15	0.000334
370425	370416	370084	370083	-	LMRG_00032	lmo0341	hypothetical protein	25	35	0.470499	23	27	0.339356
	372479	370482		-	LMRG_00033	lmo0342	transketolase	6	11	0.000708	6	7	0.454397
	373137	372481		-	LMRG_00034	lmo0343	transaldolase	2	6	1.45e-14	3	3	0.212866
	373948	373184		-	LMRG_00035	lmo0344	short chain dehydrogenase	1	3	0.000139	2	2	0.167999
	374418	373972		-	LMRG_00036	lmo0345	ribose 5-phosphate isomerase B	2	2	0.73444	2	2	0.792882
	375189	374425		-	LMRG_00037	lmo0346	triosephosphate isomerase	1	2	0.00683816	2	1	0.699594
	375843	375193		-	LMRG_00038	lmo0347	dihydroxyacetone kinase L subunit	1	2	0.0778034	2	2	0.0349418
	376860	375865		-	LMRG_00039	lmo0348	dihydroxyacetone kinase	3	2	0.0586714	2	2	0.397835
	377223	376882		-	LMRG_00040	lmo0349	hypothetical protein	2	1	0.0124029	1	1	0.662071
	377670	377239		-	LMRG_00041	lmo0350	hypothetical protein	7	4	2.63e-11	3	1	0.187659
	378132	377755		-	LMRG_00042	lmo0351	dihydroxyacetone kinase	8	8	0.258068	2	1	0.938513
	378315	379079		+	LMRG_00043	lmo0352	hypothetical protein	15	11	1.13e-05	13	11	0.831392
	379144	379557		+	LMRG_00044	lmo0353	hypothetical protein	9	8	0.0723649	7	5	0.946187
381129	381129	379603	379603	-	LMRG_00045	lmo0354	long-chain fatty acid CoA ligase (AMP-binding)	118	44	3.93e-37	55	43	0.810271
381338	381366	382886	382907	+	LMRG_00046	lmo0355	fumarate reductase flavoprotein subunit	331	55	4.69e-241	187	97	0.0525753
383051	383060	384076	384076	+	LMRG_00047	lmo0356	YhhX family oxidoreductase	178	202	0.785255	70	73	0.635941
	384267	384722		+	LMRG_00048	lmo0357	fructose-specific PTS system IIA component	5	11	1.38e-09	3	7	3.2e-12
384723	384736	386130		+	LMRG_00049	lmo0358	hypothetical protein	3	17	7.08e-68	9	19	1.8e-05
	386130	386990	386990	+	LMRG_00050	lmo0359	fructose-bisphosphate aldolase class II	18	38	5.1e-07	30	49	0.000968
387031	387047	387817		+	LMRG_00051	lmo0360	transcriptional regulator	20	29	0.122201	25	33	0.110027
	388028	387801		-	LMRG_00052		hypothetical protein	34	36	0.368405	10	13	0.0132384
	388891	388157	388155	-	LMRG_00053	lmo0361	twin arginine-targeting protein translocase TatC	92	116	0.122967	17	22	0.273834
389074	389067	388888		-	LMRG_00054	lmo0362	sec-independent protein translocase tatAy	203	290	0.0133143	24	29	0.283314
	389780	389163		-	LMRG_00055	lmo0363	dipeptidase E	7	8	0.420408	6	8	0.148134
	389879	390823		+	LMRG_00056	lmo0364	hypothetical protein	9	8	0.0211103	7	9	0.166605
	390953	392437		+	LMRG_00057	lmo0365	high-affinity iron transporter	13	17	0.449082	3	4	0.109684
	392434	393588	393588	+	LMRG_00058	lmo0366	lipoprotein	43	56	0.0803541	5	6	0.229981
	393606	394871	394871	+	LMRG_00059	lmo0367	tat-translocated enzyme	79	87	0.929397	8	11	0.116435
394934	394944	395453	395535	+	LMRG_00060	lmo0368	hypothetical protein	16	19	0.659301	16	19	0.290668
395538	395550	396269	396305	+	LMRG_00061	lmo0369	hypothetical protein	254	178	0.000364	146	140	0.99309
396306	396306	396641	396641	+	LMRG_00062	lmo0370	alkylphosphonate utilization operon protein PhnA	338	235	3.01e-05	131	132	0.493489
397400	397395	396682	396677	-	LMRG_00063	lmo0371	hypothetical protein	13	14	0.396382	18	18	0.668103
	397552	398994		+	LMRG_00064	lmo0372	beta-glucosidase	1	1	0.568699	2	2	0.795922
	398987	400321		+	LMRG_00065	lmo0373	cellobiose-specific PTS system IIC component	2	3	0.131991	3	3	0.639992
	400339	400641		+	LMRG_00066	lmo0374	cellobiose-specific phosphotransferase enzyme IIB component	3	4	0.923604	3	4	0.136355
400727	400728	400922	400930	+	LMRG_00067	lmo0375	hypothetical protein	396	320	0.0143362	106	115	0.565323
401881	401881	400961	400961	-	LMRG_00068	lmo0376	hypothetical protein	55	64	0.357079	103	144	0.230247
401882	401983	402402	402408	+	LMRG_00069	lmo0377	hypothetical protein	60	55	0.111179	132	140	0.397835
	402621	403067		+	LMRG_00070	lmo0378	hypothetical protein	5	4	0.0762572	2	3	0.139205
	403085	403540		+	LMRG_00071	lmo0379	hypothetical protein	3	3	0.0283869	3	3	0.373671
	403692	404321		+	LMRG_00073	lmo0380	hypothetical protein	4	3	0.00241723	2	2	0.151326
	404548	404934		+	LMRG_00074	lmo0381	hypothetical protein	4	4	0.0787571	2	1	0.894771
	405768	405007		-	LMRG_00075	lmo0382	DeoR family transcriptional regulator	0	0	0.218937	1	1	0.132618
	405964	407430		+	LMRG_00076	lmo0383	methylmalonate-semialdehyde dehydrogenase	0	0	0.619715	0	0	0.709942
	407443	408264		+	LMRG_00077	lmo0384	5-deoxy-glucuronate isomerase	0	0	0.418666	0	0	0.99309
	408281	409258		+	LMRG_00078	lmo0385	5-dehydro-2-deoxygluconokinase	0	0	0.0631089	0	0	0.358409
	409271	411187		+	LMRG_02971	lmo0386	3D-(3,5/4)-trihydroxycyclohexane-1,2-dione hydrolase	1	1	0.104009	1	1	0.163424
411314	411319	411690	411780	+	LMRG_00080	lmo0387	hypothetical protein	75	79	0.733539	63	75	0.245311
411783	411784	412152	412152	+	LMRG_00081	lmo0388	hypothetical protein	129	115	0.357264	86	96	0.24552
	413291	412176		-	LMRG_00082	lmo0389	low temperature requirement protein LtrA	9	9	0.282968	11	11	0.741926
413385	413422	414087	414087	+	LMRG_00083	lmo0390	uracil-DNA glycosylase	15	14	0.0737192	15	18	0.253637
414245	414246	414554		+	LMRG_00084	lmo0391	hypothetical protein	73	122	0.000922	170	177	0.431659
	414551	415495	415529	+	LMRG_00085	lmo0392	hypothetical protein	106	175	0.000119	270	282	0.862092
415530	415530	415979	415981	+	LMRG_00086	lmo0393	hypothetical protein	222	341	0.00182183	285	314	0.761196
416139	416173	416805	416805	+	LMRG_00087	lmo0394	extracellular P60 protein	31	57	0.000147	181	340	0.0264049
416806	416861	417286	417288	+	LMRG_00088	lmo0395	acetyltransferase	20	18	0.027069	31	39	0.327963
418174	418089	417289	417289	-	LMRG_00089	lmo0396	pyrroline-5-carboxylate reductase	39	33	0.0577084	50	63	0.0928313
418215	418217	418699	418699	+	LMRG_00090	lmo0397	hypothetical protein	53	64	0.563953	73	88	0.147801
	418869	419327		+	LMRG_00091	lmo0398	fructose-specific PTS system IIA component	50	42	0.0245046	19	9	0.229215
	419324	419656	419659	+	LMRG_00092	lmo0399	fructose-specific PTS system IIB component	29	20	2.18e-05	25	13	0.529807
419660	419660	420772		+	LMRG_00093	lmo0400	fructose-specific PTS system IIC component	19	9	6.69e-22	14	7	0.301504
	420788	423421		+	LMRG_00094	lmo0401	alpha-mannosidase	11	4	3.32e-39	7	4	0.431884
	423454	425388		+	LMRG_00095	lmo0402	PRD/PTS system IIA 2 domain-containing protein	13	12	0.153884	10	10	0.861997
425509	425514	425930		+	LMRG_00096	lmo0403	hypothetical protein	96	66	0.000264	95	91	0.616181
	425927	426319	426327	+	LMRG_00097	lmo0404	hypothetical protein	120	96	0.0861275	93	85	0.721112
426409	426428	427435	427442	+	LMRG_00098	lmo0405	PiT family inorganic phosphate transporter	10	20	2.85e-05	20	40	3.11e-06
427451	427451	427831	427899	+	LMRG_00099	lmo0406	lactoylglutathione lyase	21	24	0.652984	29	45	0.0264798
427900	427900	428292	428292	+	LMRG_00100	lmo0407	hypothetical protein	40	53	0.361187	47	69	0.0348853
428293	428305	428727	428727	+	LMRG_00101	lmo0408	hypothetical protein	58	86	0.0299399	79	100	0.0821665
	428953	431418		+	LMRG_00102	lmo0409	internalin	4	6	0.213415	8	10	0.305911
434069	434069	431466	431464	-	LMRG_00103	lmo0411	pyruvate,water dikinase	11	19	0.000425	60	75	0.492
435254	435144	434269	434204	-	LMRG_00104	lmo0412	hypothetical protein	22	12	7.84e-13	19	17	0.855522
435476	435482	435673	435676	+	LMRG_00105	lmo0413	hypothetical protein	39	35	0.0683814	36	36	0.592862
435692	435700	436509	436535	+	LMRG_00106	lmo0414	zinc transporter	36	31	0.0394048	27	28	0.658122
436777	436803	438203	438203	+	LMRG_00107	lmo0415	peptidoglycan N-acetylglucosamine deacetylase	1096	571	0.000397	642	512	0.726607
438324	438330	438533	438534	+	LMRG_00108	lmo0416	transcriptional regulator	22	17	0.00442665	23	19	0.931167
	438535	438945		+	LMRG_00109	lmo0417	hypothetical protein	14	13	0.199082	10	10	0.658733
439321	439297	438998	438946	-	LMRG_00110	lmo0418	hypothetical protein	30	22	0.000179	25	31	0.25166
	439932	439378		-	LMRG_00111	lmo0419	hypothetical protein	10	8	0.00886915	12	13	0.484236
	442194	440944		-	LMRG_00113	lmo0421	hypothetical protein	12	11	0.0441695	11	16	0.14484
	442622	442191		-	LMRG_00114	lmo0422	lineage-specific thermal regulator protein	6	5	0.325321	7	13	8.44e-05
	443173	442625	442625	-	LMRG_00115	lmo0423	ECF subfamily RNA polymerase sigma-70 factor	6	5	0.00409458	7	12	0.018341
	444221	443364		-	LMRG_00116	lmo0424	sugar uptake protein	7	4	1.26e-05	5	4	0.887302
	444382	446343		+	LMRG_00117	lmo0425	PRD/PTS system IIA 2 domain-containing regulatory protein	64	16	9.8e-80	5	3	0.926858
	446343	446807		+	LMRG_00118	lmo0426	fructose-specific PTS system IIA component	31	7	9.88e-94	4	3	0.848472
	446804	447124		+	LMRG_00119	lmo0427	fructose-specific PTS system IIB component	31	5	2.93e-186	5	3	0.89204
	447137	448243		+	LMRG_00120	lmo0428	fructose-specific PTS system IIC component	15	5	1.65e-34	6	5	0.951209
	448259	450841		+	LMRG_00121	lmo0429	hypothetical protein	11	7	4.53e-07	8	6	0.92057
	451739	450864	450864	-	LMRG_00122	lmo0430	hypothetical protein	19	17	0.00996639	13	11	0.88243
	451857	452426		+	LMRG_00123	lmo0431	hypothetical protein	6	4	1.19e-06	4	4	0.339582
	452440	453186		+	LMRG_00124	lmo0432	hypothetical protein	7	5	0.0100355	5	5	0.76032
453813	453867	456269	456269	+	LMRG_00126	lmo0433	internalin A	5	36	1.23e-155	59	91	0.187659
456270	456354	458246	458257	+	LMRG_00127	lmo0434	internalin B	2	13	3.15e-56	16	19	0.139205
458817	458817	458332	458332	-	LMRG_00128	lmo0436	hypothetical protein	36	56	0.0320787	28	34	0.379064
	458915	459760		+	LMRG_00129	lmo0437	hypothetical protein	4	3	0.0147309	9	8	0.821494
459867	459899	460534	460566	+	LMRG_00130	lmo0438	hypothetical protein	1	11	0	5	15	1.51e-12
461847	461835	460567	460567	-	LMRG_00131	lmo0439	hypothetical protein	6	22	2.45e-37	9	26	1.71e-10
461967	461973	462476	462477	+	LMRG_00132	lmo0440	hypothetical protein	27	38	0.233171	16	19	0.344187
464556	464556	462520	462520	-	LMRG_00133	lmo0441	hypothetical protein	45	41	0.160421	53	56	0.792882
	464728	465042		+	LMRG_00134	lmo0442	hypothetical protein	2	2	0.107835	2	2	0.398022
465172	465179	466108	466110	+	LMRG_00135	lmo0443	hypothetical protein	171	161	0.309453	166	140	0.907901
	466337	469117		+	LMRG_00136	lmo0444	membrane protein	9	8	0.145001	9	8	0.938943
469320	469361	470848	470848	+	LMRG_00137	lmo0459	hypothetical protein	4	22	1.4e-93	20	37	4.4e-06
	471122	472111		+	LMRG_00138	lmo0446	hypothetical protein	0	2	1.2e-90	2	3	5.88e-05
	472166	473554		+	LMRG_00139	lmo0447	glutamate decarboxylase	0	4	2.3e-69	4	7	0.0154721
	473651	475102		+	LMRG_00140	lmo0448	glutamate/gamma-aminobutyrate antiporter	2	5	8.45e-17	5	7	0.0577649
	475114	475269		+	LMRG_02888		hypothetical protein	3	7	1.38e-13	4	7	1.77e-07
475565	475567	476292	476292	+	LMRG_00141	lmo0449	hypothetical protein	62	50	0.0788985	45	50	0.249948
477015	477000	476335	476335	-	LMRG_00142	lmo0450	hypothetical protein	19	24	0.628445	22	23	0.651412
477783	477776	477021	477020	-	LMRG_00143	lmo0451	hypothetical protein	15	18	0.995453	22	23	0.589073
	480052	477893	477893	-	LMRG_00144	lmo0452	hypothetical protein	49	62	0.227508	47	48	0.874481
481197	481197	480049		-	LMRG_00145	lmo0453	hypothetical protein	37	48	0.0817095	41	47	0.219724
482149	482149	481202	481198	-	LMRG_00146	lmo0454	MoxR-like ATPase	32	46	0.0342161	46	56	0.112618
	482305	483900		+	LMRG_00147	lmo0455	hypothetical protein	18	15	0.00646373	15	14	0.89227
	484034	485317		+	LMRG_00148	lmo0456	NCS1 family nucleobase:cation symporter-1	1	2	0.990419	5	4	0.984734
	485318	486418		+	LMRG_00149	lmo0457	hypothetical protein	2	5	0.000458	7	6	0.952311
	486411	487961		+	LMRG_00150	lmo0458	hypothetical protein	3	6	0.000172	10	8	0.878723
488326	488332	488541	488565	+	LMRG_02887		hypothetical protein	18	8	1.93e-23	13	14	0.148644
488566	488566	489111		+	LMRG_00151		hypothetical protein	45	23	4.59e-17	30	29	0.709942
	489108	489446	489450	+	LMRG_00152		hypothetical protein	50	31	2.32e-10	23	23	0.569721
	489949	490134		+	LMRG_00153		hypothetical protein	69	40	3.99e-10	27	12	0.130406
	491113	491460		+	LMRG_00155	lmo0474	hypothetical protein	14	5	1.59e-28	11	5	0.411755
	491864	492106		+	LMRG_00156	lmo0475	hypothetical protein	15	6	1.29e-22	9	6	1
	493166	492189		-	LMRG_00157	lmo0476	hypothetical protein	8	5	0.00029	9	6	0.951935
	493380	493562		+	LMRG_02886		hypothetical protein	0	0	1	0	0	1
	493779	494156		+	LMRG_00158	lmo0477	secreted protein	3	3	0.692004	3	3	0.149225
	494456	494833		+	LMRG_02885	lmo0478	secreted protein	1	2	0.111969	1	1	0.0286227
	495166	495525		+	LMRG_02884	lmo0479	secreted protein	5	9	0.000183	5	8	0.00049
	495851	496411		+	LMRG_02882	lmo0480	hypothetical protein	2	3	0.351072	6	7	0.102428
	496521	498221		+	LMRG_00162	lmo0481	myosin-crossreactive antigen	6	9	0.0286088	9	11	0.273834
498367	498372	499475	499475	+	LMRG_00163	lmo0482	cfr family radical SAM enzyme	122	95	0.00273769	77	86	0.684572
499557	499565	500044	500044	+	LMRG_00164	lmo0483	AraC/XylS family transcriptional regulator	38	52	0.265728	48	61	0.115769
500175	500202	500567	500575	+	LMRG_00165	lmo0484	heme-degrading monooxygenase IsdG	171	367	1.1e-15	17	51	3.04e-11
	500737	501312		+	LMRG_00166	lmo0485	hypothetical protein	200	325	0.00179281	14	29	9.83e-05
501373	501377	501547	501548	+	LMRG_00167	lmo0486	50S ribosomal protein L32	1153	1414	0.488832	218	265	0.134552
501623	501639	502367	502367	+	LMRG_00168	lmo0487	ADP-ribose pyrophosphatase	27	27	0.365968	18	18	0.670088
503297	503296	502403	502398	-	LMRG_00169	lmo0488	LysR family transcriptional regulator	42	27	4.92e-06	18	14	0.97636
	503494	505488		+	LMRG_00170	lmo0489	hypothetical protein	2	1	4.73e-09	3	3	0.592025
	505588	506463		+	LMRG_00171	lmo0490	shikimate 5-dehydrogenase	11	7	2.12e-08	17	13	0.954889
506464	506529	507287	507287	+	LMRG_00172	lmo0491	3-dehydroquinate dehydratase type I	17	13	1.47e-05	21	17	0.938289
508268	508263	507355	507355	-	LMRG_00173	lmo0492	transcription regulator LysR	26	26	0.457587	34	36	0.353754
	510098	508338		-	LMRG_00174	lmo0493	CocE/NonD family hydrolase	11	11	0.244593	5	4	0.683253
510286	510290	510883	510929	+	LMRG_00175	lmo0494	lipase/acylhydrolase	39	30	0.000824	42	40	0.791262
	511069	512028		+	LMRG_00176	lmo0495	hypothetical protein	9	8	0.0350545	10	10	0.596209
512093	512103	512327	512327	+	LMRG_00177	lmo0496	hypothetical protein	45	53	0.750226	73	79	0.546523
513888	513886	512378	512378	-	LMRG_00178	lmo0497	hypothetical protein	23	24	0.867226	18	19	0.337742
	514082	514531		+	LMRG_00179	lmo0498	ribose 5-phosphate isomerase B	0	1	0.525326	1	1	0.444347
	514528	515196		+	LMRG_00180	lmo0499	ribulose-phosphate 3-epimerase	1	0	0.3621	1	1	0.6217
	515203	515853		+	LMRG_00181	lmo0500	hypothetical protein	1	1	0.260982	1	1	0.148644
	515962	518022		+	LMRG_00182	lmo0501	transcription antiterminator	2	2	0.0290713	2	2	0.631154
	518026	518628		+	LMRG_00183	lmo0502	hypothetical protein	0	0	0.782265	2	2	0.0887124
	518656	519123		+	LMRG_00184	lmo0503	galactitol-specific PTS system IIA component	0	1	0.00713871	2	4	0.000694
	519140	519538		+	LMRG_00185	lmo0504	hypothetical protein	0	1	0.0740378	3	4	0.00242696
	519549	520199		+	LMRG_00186	lmo0505	ribulose-phosphate 3-epimerase	1	2	0.0109562	4	8	1.35e-06
	520196	521242		+	LMRG_00187	lmo0506	L-iditol 2-dehydrogenase	3	4	0.356439	7	11	0.0556133
	521258	521551		+	LMRG_00188	lmo0507	galactitol-specific PTS system IIB component	1	1	0.360694	1	1	0.134148
	521566	522837		+	LMRG_00189	lmo0508	galactitol-specific PTS system IIC component	2	3	0.102524	2	2	0.322829
522974	522977	523912	523914	+	LMRG_00190	lmo0509	ribose-phosphate pyrophosphokinase	159	118	0.001	118	118	0.903301
	525101	525664		+	LMRG_00191	lmo0510	hypothetical protein	4	3	0.00150179	4	4	0.0918257
525766	525772	526452	526458	+	LMRG_00192	lmo0511	hypothetical protein	14	11	0.000824	15	16	0.459314
526836	526836	526477	526477	-	LMRG_00193	lmo0512	hypothetical protein	130	152	0.320852	101	116	0.218616
527302	527301	526843	526837	-	LMRG_00194	lmo0513	hypothetical protein	91	104	0.443082	76	88	0.212399
	527683	529518		+	LMRG_00195	lmo0514	internalin	3	4	0.0954953	2	2	0.881669
529610	529619	530050	530050	+	LMRG_00196	lmo0515	universal stress protein	31	103	3.31e-30	29	86	3.15e-13
	531527	530097		-	LMRG_00197	lmo0516	poly-gamma-glutamate synthesis protein	9	9	0.0963176	8	8	0.800279
	532463	531648		-	LMRG_00198	lmo0517	phosphoglycerate mutase	10	7	0.00025	2	1	0.749776
533112	533112	532744	532735	-	LMRG_00199	lmo0518	membrane protein	26	33	0.950474	19	20	0.547051
533245	533259	534674	534677	+	LMRG_00200	lmo0519	lincomycin resistance protein lmrB	308	277	0.316722	90	82	0.982652
	534803	535810		+	LMRG_00201	lmo0520	hypothetical protein	3	3	0.636931	5	5	0.731748
537202	537158	535842	535842	-	LMRG_00202	lmo0521	6-phospho-beta-glucosidase	36	40	0.526218	23	25	0.284627
537355	537360	538112	538124	+	LMRG_00203	lmo0522	RpiR family phosphosugar-binding transcriptional regulator	23	27	0.972989	17	21	0.331406
	538218	538661		+	LMRG_00204	lmo0523	hypothetical protein	31	26	0.000982	6	10	0.000621
540375	540368	538707	538705	-	LMRG_00205	lmo0524	hypothetical protein	40	88	2.54e-15	41	86	9.83e-06
540600	540624	541955	541955	+	LMRG_00206	lmo0525	hypothetical protein	14	18	0.432904	16	18	0.397835
	542741	542001		-	LMRG_00207	lmo0526	MarR family transcriptional regulator	12	9	9.14e-05	7	7	0.650933
	542971	544446		+	LMRG_00208	lmo0527	transmembrane protein	21	22	0.841398	13	12	0.790798
	544439	545935		+	LMRG_02879	lmo0528	hypothetical protein	20	21	0.999662	14	10	0.836341
	545946	547196		+	LMRG_00211	lmo0529	N-acetylglucosaminyltransferase	30	30	0.906547	15	11	0.891611
547197	547212	549263	549265	+	LMRG_00212	lmo0530	hypothetical protein	58	59	0.558824	31	22	0.647192
549268	549276	550130	550130	+	LMRG_00213	lmo0531	hypothetical protein	64	75	0.3781	29	20	0.622768
550152	550190	551020	551093	+	LMRG_00214	lmo0532	hypothetical protein	14	15	0.263675	16	16	0.689677
551098	551098	551367	551385	+	LMRG_00215	lmo0533	ACT domain-containing protein	23	24	0.254164	54	52	0.728756
551386	551386	552741	552741	+	LMRG_00216	lmo0534	hypothetical protein	37	39	0.819535	85	82	0.979524
553761	553749	552781	552781	-	LMRG_00217	lmo0535	transcriptional regulator LacI	72	72	0.596237	74	74	0.73081
	553921	555243		+	LMRG_00218	lmo0536	6-phospho-beta-glucosidase	10	11	0.620411	7	7	0.596429
555347	555347	556618		+	LMRG_00219	lmo0537	allantoate deiminase	69	94	0.0493169	70	73	0.855522
	556584	557759	557759	+	LMRG_00220	lmo0538	N-acyl-L-amino acid amidohydrolase	78	108	0.0299399	78	82	0.834092
558852	558823	557807	557800	-	LMRG_00221	lmo0539	tagatose 1,6-diphosphate aldolase	197	859	4.52e-46	241	615	0.000668
558990	559061	560254	560254	+	LMRG_00222	lmo0540	hypothetical protein	174	103	1.73e-07	103	91	0.885337
	561214	560294	560294	-	LMRG_00223	lmo0541	iron complex transport system substrate-binding protein	407	356	0.139795	12	21	0.00424576
	561675	561325		-	LMRG_00224	lmo0542	hypothetical protein	0	0	0.610485	0	1	0.0935235
	562680	561694		-	LMRG_00225	lmo0543	hypothetical protein	0	1	0.431816	0	0	0.0524225
	563222	562701		-	LMRG_00226	lmo0544	glucitol/sorbitol-specific PTS system IIC component	0	1	0.00107715	0	0	0.877055
	563627	563247		-	LMRG_00227	lmo0545	glucitol operon activator protein	0	1	0.0695452	0	0	0.234977
	564932	563682		-	LMRG_00228	lmo0546	sorbitol-6-phosphate 2-dehydrogenase	1	2	9.39e-07	1	1	0.0170012
	566137	565190		-	LMRG_00229	lmo0547	DeoR transcriptional regulator	10	10	0.0958072	9	10	0.417304
	566504	567169		+	LMRG_00230	lmo0548	hypothetical protein	0	0	1.13e-07	0	0	0.553734
	567187	569208		+	LMRG_00231	lmo0549	internalin	0	0	0.461542	1	1	0.00158539
	569241	569537		+	LMRG_00232	lmo0550	peptidoglycan bound protein	1	2	0.491044	2	3	0.000165
	569581	570423		+	LMRG_00233	lmo0551	hypothetical protein	5	6	0.449082	5	8	0.123069
	570499	571530		+	LMRG_00234	lmo0552	hypothetical protein	2	2	0.699873	2	3	0.14044
572229	572222	571587	571580	-	LMRG_00235	lmo0553	hypothetical protein	148	162	0.929924	169	186	0.689677
572422	572432	573613	573702	+	LMRG_00236	lmo0554	hypothetical protein	20	93	1.54e-85	26	117	6.87e-57
573703	573703	575181	575183	+	LMRG_00237	lmo0555	Di/tripeptide permease DtpT	44	169	1.79e-74	58	196	1.15e-13
575297	575310	576017		+	LMRG_00238	lmo0556	phosphoglycerate mutase	12	9	0.000455	23	20	0.889221
	576018	576713	576713	+	LMRG_00239	lmo0557	phosphoglycerate mutase	36	24	4.14e-07	37	33	0.920605
577798	577795	576755	576755	-	LMRG_00240	lmo0558	6-phosphogluconolactonase	428	358	0.148036	242	205	0.859809
577994	578195	579100	579100	+	LMRG_00241	lmo0559	hypothetical protein	77	27	1.12e-37	31	19	0.394492
580626	580519	579143	579138	-	LMRG_00242	lmo0560	glutamate dehydrogenase	118	1327	0	439	1190	0.00185282
	581323	581012	580979	-	LMRG_00243	lmo0561	phosphoribosyl-ATP pyrophosphohydrolase	6	29	3.2e-61	48	47	0.705549
	581641	581324		-	LMRG_00244	lmo0562	phosphoribosyl-AMP cyclohydrolase	5	23	3.03e-73	50	49	0.722243
	582393	581638		-	LMRG_00245	lmo0563	imidazoleglycerol phosphate synthase	7	33	1.72e-59	62	65	0.420276
	583105	582383		-	LMRG_00246	lmo0564	1-(5-phosphoribosyl)-5-[(5-phosphoribosylamino)methylideneamino] imidazole-4-carboxamide isomerase	5	27	2.82e-58	54	57	0.444719
	583710	583084		-	LMRG_00247	lmo0565	imidazole glycerol phosphate synthase	4	25	2.34e-94	55	55	0.527913
	584295	583711		-	LMRG_00248	lmo0566	imidazoleglycerol-phosphate dehydratase	4	21	6.04e-90	52	54	0.402374
	585579	584296		-	LMRG_00249	lmo0567	histidinol dehydrogenase	3	19	1.49e-71	51	51	0.605633
	586217	585576		-	LMRG_00250	lmo0568	ATP phosphoribosyltransferase	3	14	9.79e-61	36	39	0.492436
587448	587395	586214		-	LMRG_00251	lmo0569	ATP phosphoribosyltransferase regulatory subunit	4	13	1.16e-16	33	38	0.210183
587547	587547	588374		+	LMRG_00252	lmo0570	histidinol-phosphatase	24	24	0.282324	31	31	0.632328
588655	588655	588359		-	LMRG_00253	lmo0571	methylated-DNA-[protein]-cysteine S-methyltransferase	36	37	0.204535	41	44	0.503658
588656	588732	589763	589763	+	LMRG_00254	lmo0572	hypothetical protein	28	22	0.00513881	27	25	0.743651
591159	591099	589804	589802	-	LMRG_00255	lmo0573	AGZA family MFS transporter xanthine/uracil permease	80	66	0.0268718	93	62	0.335486
591415	591415	592809	592842	+	LMRG_00256	lmo0574	6-phospho-beta-glucosidase gmuD	24	26	0.858039	22	23	0.310076
592849	592853	593581	593581	+	LMRG_00257	lmo0575	GntR family transcriptional regulator	104	86	0.0274098	61	65	0.379064
	594011	595474		+	LMRG_00258	lmo0576	hypothetical protein	7	10	0.488999	9	8	0.767105
595999	595986	595528	595528	-	LMRG_00259	lmo0577	integral membrane protein	37	53	0.153644	30	36	0.431769
596760	596752	596000	596000	-	LMRG_00260	lmo0578	hypothetical protein	21	29	0.282128	18	19	0.585555
596881	596881	597126	597126	+	LMRG_00261	lmo0579	hypothetical protein	44	62	0.288201	44	71	0.0183518
597127	597142	597804	597804	+	LMRG_00262	lmo0580	hypothetical protein	50	90	1.1e-05	52	78	0.00251613
599076	599019	597835	597835	-	LMRG_00263	lmo0581	SAM-dependent methyltransferase	90	122	0.0899429	75	114	0.106842
600592	600537	599107	599107	-	LMRG_00264	lmo0582	invasion associated secreted endopeptidase	569	657	0.957571	907	1601	0.4406
600962	600962	603292	603349	+	LMRG_00265	lmo0583	protein translocase subunit secA 2	40	32	0.00996639	42	37	0.903956
603408	603408	604580	604580	+	LMRG_00266	lmo0584	hypothetical protein	72	98	0.0537417	96	128	0.445418
	604839	605552		+	LMRG_00267	lmo0585	secreted protein	4	6	0.241183	4	7	0.000644
	605621	606646		+	LMRG_00268	lmo0586	hypothetical protein	1	1	0.085913	1	2	0.000182
	606664	609129		+	LMRG_00269	lmo0587	secreted protein	2	3	0.147224	3	4	0.126233
609240	609246	610649	610649	+	LMRG_00270	lmo0588	deoxyribodipyrimidine photo-lyase	12	19	0.0226996	17	22	0.10393
610755	610787	611200		+	LMRG_00271	lmo0589	hypothetical protein	4	23	1.12e-124	14	27	0.00208692
	611200	612969		+	LMRG_00272	lmo0590	hypothetical protein	4	28	3.68e-173	16	28	5.49e-05
	612966	613739	613826	+	LMRG_00273	lmo0591	hypothetical protein	6	37	5.88e-107	18	31	0.00947511
613840	613867	614409	614409	+	LMRG_00274	lmo0592	hypothetical protein	43	111	7.96e-16	75	97	0.0578444
614635	614637	615437	615437	+	LMRG_00275	lmo0593	formate/nitrite transporter	384	308	0.0510632	48	75	0.00139534
616597	616581	615475	615475	-	LMRG_00276	lmo0594	homoserine O-acetyltransferase	7	13	0.000425	22	25	0.255471
618077	617875	616598	616598	-	LMRG_00277	lmo0595	O-acetylhomoserine (thiol)-lyase	7	10	0.129004	19	22	0.300809
618285	618323	618850	618861	+	LMRG_00278	lmo0596	hypothetical protein	71	817	0	192	501	7.24e-06
	620274	618928		-	LMRG_00279		peptidoglycan bound protein	9	10	0.377078	3	4	0.179503
621155	621147	620446	620445	-	LMRG_00280	lmo0597	transcription regulator CRP/FNR family protein	98	122	0.172798	23	49	3.3e-06
	621771	621223		-	LMRG_00281	lmo0598	biotin biosynthesis protein BioY	14	9	5.06e-05	8	7	0.831392
621924	621965	622297		+	LMRG_00282	lmo0599	PadR family transcriptional regulator	45	57	0.609595	76	54	0.686045
	622290	622880		+	LMRG_00283	lmo0600	hypothetical protein	56	68	0.314191	85	60	0.730817
	622873	623973	623973	+	LMRG_00284	lmo0601	hypothetical protein	41	38	0.540929	59	41	0.633694
624056	624079	624579	624579	+	LMRG_00285	lmo0602	hypothetical protein	12	94	2.09e-201	59	108	7.09e-06
625013	625013	624627	624627	-	LMRG_00286	lmo0603	hypothetical protein	181	173	0.353353	99	98	0.547051
625412	625409	625065	625065	-	LMRG_00287	lmo0604	hypothetical protein	267	121	1.31e-17	53	28	0.284627
626903	626896	625556	625556	-	LMRG_00288	lmo0605	hypothetical protein	32	36	0.419438	27	34	0.0711011
627056	627062	627523	627530	+	LMRG_00289	lmo0606	transcription regulator MarR family protein	80	84	0.899783	54	73	0.0483879
627531	627531	629255		+	LMRG_00290	lmo0607	ABC transporter	47	59	0.261571	55	68	0.444347
	629252	631069	631076	+	LMRG_00291	lmo0608	ABC transporter	52	96	2.86e-07	79	99	0.536412
631180	631186	631485	631485	+	LMRG_00292	lmo0609	hypothetical protein	226	242	0.950602	76	79	0.642506
633303	633299	631530	631530	-	LMRG_00293	lmo0610	internalin	12	39	1.24e-29	24	58	1.13e-11
634091	634086	633460	633452	-	LMRG_00294	lmo0611	FMN-dependent NADH-azoreductase 1	223	288	0.196693	149	138	0.97585
634201	634201	634710		+	LMRG_00295	lmo0612	hypothetical protein	6	8	0.335514	17	18	0.547722
	634707	635648	635648	+	LMRG_00296	lmo0613	oxidoreductase	17	26	0.069112	29	32	0.318654
635740	635744	636277		+	LMRG_00297	lmo0614	hypothetical protein	24	27	0.479062	26	27	0.646971
636516	636516	636274		-	LMRG_00298	lmo0615	hypothetical protein	24	24	0.196693	24	28	0.413427
636550	636623	638374	638374	+	LMRG_00299	lmo0616	glycerophosphoryl diester phosphodiesterase	25	22	0.453609	20	20	0.48013
	638909	638415		-	LMRG_00300	lmo0617	hypothetical protein	11	7	0.000167	11	9	0.893839
640140	640131	638989	638989	-	LMRG_00301	lmo0618	hypothetical protein	29	21	0.000842	30	27	0.731748
	640238	640693		+	LMRG_00302	lmo0619	hypothetical protein	7	6	0.00931928	11	10	0.800279
640741	640749	641141	641141	+	LMRG_00303	lmo0620	hypothetical protein	51	40	0.00109476	24	19	0.871219
	641238	641978		+	LMRG_00304	lmo0621	hypothetical protein	5	4	0.0442404	6	4	0.985669
642058	642064	642342	642342	+	LMRG_00305	lmo0622	hypothetical protein	8	10	0.533702	15	17	0.441837
642343	642358	642624	642624	+	LMRG_00306	lmo0623	hypothetical protein	14	20	0.263998	27	31	0.376154
643105	643105	642662	642662	-	LMRG_00307	lmo0624	hypothetical protein	65	55	0.03852	127	126	0.547051
643837	643837	643136	643135	-	LMRG_00308	lmo0625	hypothetical protein	68	63	0.57891	128	123	0.951935
645623	645602	643923	643912	-	LMRG_00309	lmo0626	hypothetical protein	11	16	0.0953105	16	18	0.25166
	645906	650654		+	LMRG_00310	lmo0627	peptidoglycan bound protein	1	1	0.726229	2	2	0.53972
	650750	651025		+	LMRG_00311	lmo0628	hypothetical protein	5	9	0.000181	8	17	2.35e-08
651026	651087	651614	651614	+	LMRG_00312	lmo0629	hypothetical protein	7	10	0.625814	20	29	0.0349418
	651973	654003		+	LMRG_00313	lmo0630	transcriptional antiterminator	0	0	0.820427	0	0	0.761196
	653984	654457		+	LMRG_00314	lmo0631	hypothetical protein	0	0	0.69827	0	0	0.194704
	654458	655519		+	LMRG_00315	lmo0632	fructose-specific PTS system IIC component	0	0	0.0374581	0	0	0.279818
	655525	655842		+	LMRG_00316	lmo0633	fructose-specific PTS system IIB component	0	0	0.50109	0	0	0.931167
	655869	657137		+	LMRG_00317	lmo0634	hypothetical protein	1	1	0.457587	1	0	0.893839
	657227	657931		+	LMRG_00318	lmo0635	2-haloalkanoic acid dehalogenase	12	8	0.000119	10	7	0.960842
	658036	658452		+	LMRG_00319	lmo0636	hypothetical protein	6	7	0.938663	9	9	0.524165
	658466	659059		+	LMRG_00320	lmo0637	UbiE/COQ5 family methyltransferase	7	8	0.946711	10	12	0.41881
	661207	661566		+	LMRG_00323		hypothetical protein	1	0	0.0764248	1	1	0.848675
662093	662098	662631	662688	+	LMRG_00325	lmo0639	transcriptional regulator	15	11	0.000486	21	20	0.752257
662693	662695	663612	663614	+	LMRG_00326	lmo0640	oxidoreductase	75	88	0.357079	76	84	0.508167
663797	663878	665758	665758	+	LMRG_00327	lmo0641	cadmium-translocating P-type ATPase	2	3	0.828063	516	238	0.138785
665834	665854	666582	666582	+	LMRG_02878	lmo0642	hypothetical protein	15	38	1.26e-12	94	55	0.213616
	666725	667375		+	LMRG_00330	lmo0643	transaldolase	3	2	0.000104	3	2	0.874481
669264	669256	667415	667415	-	LMRG_00331	lmo0644	hypothetical protein	140	134	0.416843	114	125	0.773669
669469	669470	670861	670864	+	LMRG_00332	lmo0645	APA family basic amino acid/polyamine antiporter	33	19	8.19e-09	34	24	0.820134
670951	670951	671790	671793	+	LMRG_00333	lmo0646	hypothetical protein	26	30	0.935004	80	66	0.997521
672162	672157	671873	671843	-	LMRG_00334	lmo0647	hypothetical protein	497	385	0.00362647	558	450	0.860341
672163	672255	673205	673205	+	LMRG_00335	lmo0648	magnesium and cobalt transporter CorA	19	55	5.11e-21	38	87	9.29e-10
673206	673229	673870	673912	+	LMRG_00336	lmo0649	hypothetical protein	13	32	5.42e-12	18	38	0.000104
673913	673913	676603	676603	+	LMRG_00337	lmo0650	membrane protein	25	54	3.92e-14	38	77	0.00450296
676604	676649	677296	677296	+	LMRG_00338	lmo0651	hypothetical protein	80	106	0.0450825	76	109	0.0122017
	677841	677305	677305	-	LMRG_00339	lmo0652	hypothetical protein	62	86	0.0381837	24	31	0.316479
678770	678751	677828		-	LMRG_00340	lmo0653	hypothetical protein	436	555	0.62348	301	417	0.431884
678915	678915	679148	679148	+	LMRG_00341	lmo0654	hypothetical protein	196	325	1.08e-05	97	261	4.91e-14
679149	679216	679923	679923	+	LMRG_00342	lmo0655	serine/threonine protein phosphatase 1	10	18	0.00188403	12	34	2.55e-12
680539	680530	679967	679966	-	LMRG_00343	lmo0656	membrane protein	93	108	0.354452	67	74	0.300809
680647	680650	681066	681066	+	LMRG_00344	lmo0657	hypothetical protein	21	24	0.611556	19	22	0.358409
681067	681118	681753		+	LMRG_00345	lmo0658	endonuclease III	16	20	0.923801	20	22	0.51953
	682639	681743		-	LMRG_00346	lmo0659	hypothetical protein	4	3	0.00983869	2	2	0.293582
	682870	683154		+	LMRG_00347	lmo0660	transposase	5	5	0.132525	2	2	0.649717
	683517	683209		-	LMRG_00348	lmo0661	4-carboxymuconolactone decarboxylase	8	9	0.934078	14	13	0.737226
684396	684396	683581	683575	-	LMRG_00349	lmo0662	phosphomethylpyrimidine kinase	228	233	0.808773	190	203	0.829077
685299	685288	684422	684399	-	LMRG_00350	lmo0663	cof-like hydrolase	134	124	0.143486	117	120	0.88377
685458	685462	686025		+	LMRG_00351	lmo0664	maltose O-acetyltransferase	53	47	0.131201	34	39	0.40917
	686022	686285	686285	+	LMRG_00352	lmo0665	hypothetical protein	28	35	0.980248	37	44	0.210451
686286	686295	686672	686672	+	LMRG_00353	lmo0666	hypothetical protein	30	42	0.229355	28	33	0.294755
686779	686786	687721		+	LMRG_00354	lmo0667	antibiotic transport system ATP-binding protein	60	58	0.710228	54	61	0.241451
	687714	688484	688485	+	LMRG_00355	lmo0668	antibiotic transport system permease	109	122	0.809049	64	69	0.331489
688531	688531	688734	688745	+	LMRG_00356		hypothetical protein	1	21	0	52	75	0.0510308
688746	688746	689627	689627	+	LMRG_00357	lmo0669	hypothetical protein	4	67	0	221	395	0.0246282
689628	689645	689821	689844	+	LMRG_00358	lmo0670	hypothetical protein	6	96	0	249	450	2.43e-05
689927	689947	690555	690649	+	LMRG_00359	lmo0671	hypothetical protein	18	19	0.188675	23	27	0.409683
691409	691470	691898	691905	+	LMRG_00360	lmo0672	hypothetical protein	14	13	0.162602	14	13	0.720554
692156	692146	691937	691931	-	LMRG_00361	lmo0673	hypothetical protein	69	71	0.291756	95	117	0.257992
693101	693085	692165	692160	-	LMRG_00362	lmo0674	motility repressor mogR	79	87	0.813552	161	207	0.453335
693376	693457	693771		+	LMRG_02874	lmo0675	flagellar motor switch protein FliN	252	183	0.000819	247	190	0.820318
	693764	694531	694543	+	LMRG_00364	lmo0676	flagellar biosynthetic protein FliP	181	143	0.00621565	241	196	0.834279
694544	694544	694816	694816	+	LMRG_00365	lmo0677	flagellar biosynthetic protein FliQ	233	196	0.126487	276	242	0.955838
694817	694819	695580	695580	+	LMRG_00366	lmo0678	flagellar biosynthesis protein FliR	159	110	2.69e-05	180	116	0.249272
695581	695596	696642	696642	+	LMRG_00367	lmo0679	flagellar biosynthetic protein FlhB	158	95	1.43e-08	196	100	0.0456807
696672	696689	698764	698774	+	LMRG_00368	lmo0680	flagellar biosynthesis protein FlhA	67	42	1.67e-07	89	40	0.00453714
698786	698786	700009		+	LMRG_00369	lmo0681	flagellar biosynthesis regulator FlhF	69	42	4.96e-07	87	35	7.49e-05
	700006	700785	700798	+	LMRG_00370	lmo0682	flagellar basal-body rod protein FlgG	110	63	1.34e-08	108	38	1.74e-06
700803	700814	701602	701602	+	LMRG_00371	lmo0683	chemotaxis protein methyltransferase	78	38	1.11e-12	79	27	6.82e-09
701622	701627	701962	701962	+	LMRG_00372	lmo0684	hypothetical protein	111	61	6.55e-11	70	25	0.00219551
701963	701989	702840		+	LMRG_00373	lmo0685	chemotaxis protein MotA	137	78	6.99e-12	88	31	2.28e-07
	702758	703627	703627	+	LMRG_00374	lmo0686	chemotaxis protein MotB	204	112	1.34e-11	117	40	4.87e-07
703628	703637	704137	704150	+	LMRG_00375	lmo0687	hypothetical protein	203	106	1.18e-12	100	35	1.85e-06
704160	704160	706073	706073	+	LMRG_00376	lmo0688	hypothetical protein	236	123	3.28e-08	108	38	1.59e-05
706074	706086	706994	706994	+	LMRG_00377	lmo0689	hypothetical protein	330	184	1.16e-06	110	44	9.8e-05
707199	707232	708095	708113	+	LMRG_00378	lmo0690	flagellin	6760	11033	0.150237	23793	23116	0.859809
708354	708370	708729	708731	+	LMRG_00379	lmo0691	chemotaxis protein cheY	400	389	0.403225	741	758	0.906348
708737	708749	710605	710605	+	LMRG_00380	lmo0692	chemotaxis protein cheA	426	415	0.508796	718	721	0.860341
710606	710618	710917	710919	+	LMRG_00381	lmo0693	flagellar motor switch protein FliN/FliY	441	414	0.238874	655	601	1
710936	710936	711346	711346	+	LMRG_02872	lmo0694	hypothetical protein	293	294	0.449082	611	555	0.926858
711347	711362	712408	712409	+	LMRG_00384	lmo0695	hypothetical protein	247	217	0.228916	611	504	0.971377
712410	712410	712832	712852	+	LMRG_00385	lmo0696	flagellar hook capping protein	275	230	0.0154211	449	409	0.978472
712853	712853	714088	714101	+	LMRG_00386	lmo0697	flagellar hook protein FlgE	382	330	0.233971	634	533	0.985124
714102	714102	714338	714354	+	LMRG_00387	lmo0698	hypothetical protein	466	412	0.068374	710	570	0.854678
714359	714359	715351	715353	+	LMRG_00388	lmo0699	flagellar motor switch protein FliM	385	333	0.126487	521	423	0.931167
715354	715354	716901	716901	+	LMRG_00389	lmo0700	flagellar motor switch protein FliN/FliY	354	303	0.265241	339	267	0.896415
716904	716907	718310	718323	+	LMRG_00390	lmo0701	hypothetical protein	261	214	0.0324288	281	212	0.724437
718331	718333	719499	719499	+	LMRG_00391	lmo0702	hypothetical protein	168	124	0.00325302	160	115	0.678633
719527	719606	720070	720079	+	LMRG_00392	lmo0703	hypothetical protein	227	177	0.00443646	208	152	0.592862
720080	720080	720508	720527	+	LMRG_00393	lmo0704	hypothetical protein	199	149	0.001	241	172	0.52473
720528	720528	722048	722048	+	LMRG_00394	lmo0705	flagellar hook-associated protein FlgK	275	210	0.0112933	266	200	0.743651
722049	722060	722935	722946	+	LMRG_00395	lmo0706	flagellar hook-associated protein 3	339	270	0.0567868	362	273	0.466409
722947	722947	724236	724236	+	LMRG_00396	lmo0707	flagellar hook-associated protein 2	207	151	0.0175464	339	249	0.7763
724237	724255	724641		+	LMRG_00397	lmo0708	flagellar biosynthesis protein fliS	280	220	0.00498348	325	235	0.431769
	724613	724894	724914	+	LMRG_00398	lmo0709	hypothetical protein	322	262	0.0129761	343	247	0.564333
724915	724915	725316	725316	+	LMRG_00399	lmo0710	flagellar basal-body rod protein FlgB	347	280	0.0127639	384	289	0.728756
725327	725328	725738	725738	+	LMRG_00400	lmo0711	flagellar basal-body rod protein FlgC	374	304	0.0200538	376	292	0.794893
725741	725755	726051	726118	+	LMRG_00401	lmo0712	flagellar hook-basal body complex protein FliE	403	339	0.0178383	349	259	0.592056
726119	726119	727771	727771	+	LMRG_00402	lmo0713	flagellar M-ring protein FliF	162	133	0.10831	154	106	0.451463
727772	727774	728880		+	LMRG_00403	lmo0714	flagellar motor switch protein FliG	188	154	0.0985172	157	101	0.446939
	728867	729559		+	LMRG_00404	lmo0715	flagellar assembly protein H	282	219	0.0168215	218	140	0.247026
	729556	730857	730857	+	LMRG_00405	lmo0716	flagellar protein export ATPase FliI	323	236	0.00314651	208	137	0.344825
730858	730874	731542	731555	+	LMRG_00406	lmo0717	hypothetical protein	333	247	0.011933	249	149	0.17968
731556	731556	732200	732200	+	LMRG_00407	lmo0718	hypothetical protein	411	293	0.00937154	246	154	0.226127
732316	732322	732648		+	LMRG_00408	lmo0719	PadR family transcriptional regulator	37	39	0.232505	22	22	0.596198
	732648	732971	732971	+	LMRG_00409	lmo0720	hypothetical protein	19	16	0.0389185	15	13	0.831432
733791	733664	733017	733011	-	LMRG_00410	lmo0721	fibronectin-binding protein	366	293	0.0756697	352	358	0.914313
733925	733935	735665	735692	+	LMRG_00411	lmo0722	pyruvate oxidase	7	48	2.56e-197	43	96	1.65e-05
735818	735827	737632	737644	+	LMRG_00412	lmo0723	methyl-accepting chemotaxis protein	200	348	0.040935	1142	1171	0.920038
737645	737645	738373	738391	+	LMRG_00413	lmo0724	hypothetical protein	312	526	0.00313784	1429	1414	0.877055
738639	738634	738422	738417	-	LMRG_00414	lmo0725	peptidoglycan binding protein	99	66	1.26e-07	47	48	0.524158
738819	739081	740886	740889	+	LMRG_00415	lmo0727	glutamine-fructose-6-phosphate transaminase	445	416	0.393156	199	182	0.971377
740995	740999	741739	741739	+	LMRG_00416	lmo0728	hypothetical protein	18	21	0.886693	14	17	0.29266
741821	741822	742301	742302	+	LMRG_00417	lmo0729	hypothetical protein	219	88	5.98e-25	92	86	0.670088
742306	742315	742653	742653	+	LMRG_00418	lmo0730	hypothetical protein	203	75	1.03e-34	79	78	0.610201
742786	742798	743202	743263	+	LMRG_00419	lmo0731	hypothetical protein	1331	1364	0.624512	353	377	0.829116
	743895	745811		+	LMRG_00420	lmo0732	internalin	1	1	0.124699	1	1	0.167999
746020	746141	746650	746807	+	LMRG_00421	lmo0733	transcriptional regulator	15	16	0.392235	17	20	0.293296
	747812	746808		-	LMRG_00422	lmo0734	LacI family transcriptional regulator	8	6	0.0102881	10	11	0.44759
	748027	748698		+	LMRG_00423	lmo0735	ribulose-phosphate 3-epimerase	2	2	0.538348	2	1	0.44759
	748695	749141		+	LMRG_00424	lmo0736	ribose 5-phosphate isomerase B	1	2	0.793276	2	2	0.127689
	749154	750086		+	LMRG_00425	lmo0737	hypothetical protein	2	3	0.470747	3	2	0.468484
	750110	751963		+	LMRG_00426	lmo0738	D-allose-specific PTS system IIB component	3	4	0.730233	4	5	0.389906
	751983	753356		+	LMRG_00427	lmo0739	6-phospho-beta-glucosidase	9	9	0.191709	10	11	0.413945
	754029	753370		-	LMRG_00428	lmo0740	hypothetical protein	12	10	0.0124633	7	9	0.351531
	754293	754670		+	LMRG_00429	lmo0741	hypothetical protein	0	0	5.77e-07	0	0	0.100812
	754654	755343		+	LMRG_00430	lmo0742	ABC transporter ATP-binding protein	0	1	0.0212065	1	1	2.99e-06
	755340	756044		+	LMRG_00431	lmo0743	hypothetical protein	0	0	0.750226	0	0	0.0821165
	756059	758059		+	LMRG_00432	lmo0744	hypothetical protein	1	1	0.893549	1	1	0.00355759
	758088	758591		+	LMRG_00433	lmo0745	hypothetical protein	1	2	2.12e-12	2	3	0.000871
	759129	759470		+	LMRG_00435	lmo0747	hypothetical protein	0	0	0.763892	0	1	0.0241153
	759577	759864		+	LMRG_00436	lmo0748	hypothetical protein	7	6	0.0590708	5	6	0.209322
	759861	760067		+	LMRG_00437	lmo0749	transcriptional regulator	5	6	0.730233	8	8	0.312499
	760060	760575		+	LMRG_00438	lmo0750	hypothetical protein	8	8	0.196693	10	10	0.553606
	760630	760926		+	LMRG_00439	lmo0751	hypothetical protein	5	5	0.333438	6	7	0.0674699
	761022	761858		+	LMRG_00440	lmo0752	hypothetical protein	9	11	0.541975	10	9	0.733504
	761984	762664		+	LMRG_00441	lmo0753	hypothetical protein	4	4	0.589701	2	1	0.44759
	762745	763356		+	LMRG_00442	lmo0754	hypothetical protein	6	7	0.887078	3	4	0.0897353
	763471	764292		+	LMRG_00443	lmo0755	hypothetical protein	4	4	0.587126	11	13	0.302073
	764264	765169		+	LMRG_00444	lmo0756	antibiotic transport system ATP-binding protein	8	11	0.922249	21	23	0.548335
	765162	766142	766142	+	LMRG_00445	lmo0757	antibiotic transport system permease	25	29	0.842864	35	41	0.213736
766267	766269	767156		+	LMRG_00446	lmo0758	hypothetical protein	13	20	0.084496	24	23	0.854678
	767156	768115	768115	+	LMRG_00447	lmo0759	glyoxylase	19	35	8.54e-05	40	43	0.357382
768116	768122	768730	768731	+	LMRG_00448	lmo0760	hypothetical protein	21	44	4.1e-07	50	57	0.196348
768735	768740	769360	769372	+	LMRG_00449	lmo0761	hypothetical protein	10	18	0.00819889	21	25	0.431884
769643	769688	770944	770955	+	LMRG_00450	lmo0762	GTP-binding protein HflX	18	27	0.0243923	39	45	0.225084
770996	771010	771882	771887	+	LMRG_00451	lmo0763	hypothetical protein	59	73	0.191662	78	86	0.442752
771888	771888	772877	772877	+	LMRG_00452	lmo0764	lipoate-protein ligase A	78	96	0.311187	84	94	0.656462
	773031	774329		+	LMRG_00453	lmo0765	hypothetical protein	3	1	1.99e-11	2	2	0.225516
	774346	775236		+	LMRG_00454	lmo0766	multiple sugar transport system permease	2	1	7.92e-06	1	1	0.570288
	775248	776123		+	LMRG_00455	lmo0767	maltose/maltodextrin ABC transporter permease MalG	1	1	4.61e-07	1	1	0.305012
	776146	777399		+	LMRG_00456	lmo0768	multiple sugar transport system substrate-binding protein	2	1	0.00141258	2	2	0.565323
	777403	778431		+	LMRG_00457	lmo0769	hypothetical protein	3	2	0.0203935	2	2	0.596198
779562	779562	778444	778444	-	LMRG_00458	lmo0770	transcriptional regulator	21	21	0.266113	27	26	0.642506
779722	779722	780474	780509	+	LMRG_00459	lmo0771	hypothetical protein	30	26	0.0275582	34	33	0.752257
780510	780510	781157	781158	+	LMRG_00460	lmo0772	hypothetical protein	24	23	0.117949	30	30	0.742117
782192	782186	781197	781197	-	LMRG_00461	lmo0773	quinone oxidoreductase yhfP	48	32	0.000303	36	31	0.87207
782338	782365	783294	783333	+	LMRG_00462	lmo0774	hypothetical protein	60	74	0.215727	85	96	0.596198
783334	783334	783666	783669	+	LMRG_00463	lmo0775	hypothetical protein	90	121	0.113418	111	122	0.32362
	784571	783705		-	LMRG_00464	lmo0776	hypothetical protein	4	5	0.785255	5	5	0.60768
784721	784725	785108	785108	+	LMRG_00465	lmo0777	hypothetical protein	88	56	1.37e-06	62	64	0.594972
	785569	785916		+	LMRG_00466	lmo0778	hypothetical protein	7	4	1.53e-06	7	7	0.168696
786583	786580	786113	786110	-	LMRG_00467	lmo0779	hypothetical protein	95	102	0.718487	107	110	0.440542
	786750	787097		+	LMRG_00468	lmo0780	hypothetical protein	0	3	2.1e-32	2	3	0.000668
788133	788133	787255	787236	-	LMRG_00469	lmo0781	mannose-specific PTS system IID component	31	383	0	186	473	3.55e-05
788964	788964	788152	788134	-	LMRG_00470	lmo0782	mannose-specific PTS system IIC component	33	301	0	176	454	4.68e-05
	789623	789138	788965	-	LMRG_02869	lmo0783	mannose-specific PTS system IIB component	56	310	2.24e-132	127	377	2.74e-16
790110	790090	789623		-	LMRG_00472	lmo0784	mannose-specific PTS system IIA component	63	294	1.21e-88	133	380	1.64e-14
793199	793160	790344	790338	-	LMRG_00473	lmo0785	hypothetical protein	38	34	0.118158	20	30	0.0137523
793339	793344	793988	794104	+	LMRG_00474	lmo0786	FMN-dependent NADH-azoreductase 2	258	131	1.95e-14	39	24	0.473087
794133	794181	795557	795563	+	LMRG_00475	lmo0787	amino acid transporter AAT family protein	58	52	0.131201	70	66	0.950869
795820	795822	800249	800249	+	LMRG_00476	lmo0788	hypothetical protein	52	30	6.48e-08	61	47	0.670449
801159	801133	800285	800285	-	LMRG_00477	lmo0789	hypothetical protein	35	46	0.161633	27	29	0.553715
801654	801636	801160	801160	-	LMRG_00478	lmo0790	YbaK/EbsC family protein	36	43	0.903092	25	27	0.478568
801759	801760	802413	802415	+	LMRG_00479	lmo0791	hypothetical protein	357	525	0.0737169	129	175	0.184699
802509	802514	803404	803438	+	LMRG_00480	lmo0792	hydrolase	15	15	0.207325	16	19	0.426937
804144	804140	803439	803439	-	LMRG_00481	lmo0793	hypothetical protein	24	22	0.0299399	23	30	0.243113
804908	804896	804255	804255	-	LMRG_00482	lmo0794	hypothetical protein	22	73	1.1e-28	59	145	1.08e-11
805903	805900	804980	804969	-	LMRG_00483	lmo0795	RarD protein	56	62	0.538348	16	19	0.374867
806543	806537	806007	806006	-	LMRG_00484	lmo0796	YceI like family protein	80	320	6.2e-82	267	377	0.30985
806792	806792	807253	807253	+	LMRG_00485	lmo0797	hypothetical protein	44	39	0.0445937	36	33	0.813567
	808765	807305	807305	-	LMRG_02868	lmo0798	AAT family amino acid transporter	30	14	3.13e-16	76	10	3.65e-70
809887	809882	809121	809101	-	LMRG_00488	lmo0799	hypothetical protein	46	54	0.451128	47	49	0.426937
810035	810035	810385	810385	+	LMRG_00489	lmo0800	hypothetical protein	133	158	0.247901	44	48	0.553734
	810537	812438		+	LMRG_02867	lmo0801	internalin	3	2	0.0985172	2	2	0.590349
	812589	813227		+	LMRG_02795	lmo0802	hypothetical protein	12	9	0.000643	8	9	0.460334
813355	813355	815403	815403	+	LMRG_02794	lmo0803	CPA1 family monovalent cation:H+ antiporter	26	29	0.610489	26	28	0.339582
	815916	815443		-	LMRG_02793	lmo0804	hypothetical protein	9	8	0.16335	11	12	0.53505
816413	816402	815944	815917	-	LMRG_02792	lmo0805	hypothetical protein	17	13	0.00690957	13	15	0.390057
	816612	817154		+	LMRG_02791	lmo0806	hypothetical protein	9	8	0.0631757	8	7	0.836341
	817164	818264		+	LMRG_02790	lmo0807	spermidine/putrescine transport system ATP-binding protein	13	12	0.0887761	11	8	0.978472
	818264	819073		+	LMRG_02789	lmo0808	spermidine/putrescine transport system permease	12	14	0.444815	9	8	0.775948
	819070	819876		+	LMRG_02788	lmo0809	spermidine/putrescine transport system permease	17	17	0.321526	11	9	0.938602
	819873	820946		+	LMRG_02787	lmo0810	spermidine/putrescine transport system substrate-binding protein	19	19	0.393156	12	10	0.91966
821073	821076	821777	821794	+	LMRG_02786	lmo0811	carbonic anhydrase	248	437	0.00221697	173	204	0.651378
821839	821845	822387	822387	+	LMRG_02785	lmo0812	GTP pyrophosphokinase	12	24	0.000113	13	25	0.000531
822519	822525	823397	823399	+	LMRG_02784	lmo0813	fructokinase	56	86	0.000438	48	64	0.0322065
823477	823482	824411	824411	+	LMRG_02783	lmo0814	enoyl-(acyl carrier protein) reductase	80	45	6.06e-09	37	32	0.860341
	824638	825090		+	LMRG_02782	lmo0815	hypothetical protein	11	8	0.00196087	11	11	0.555271
	825106	825612		+	LMRG_02781	lmo0816	protease synthase and sporulation negative regulatory protein PAI 1	11	8	0.00182209	11	12	0.582177
	826049	825636		-	LMRG_02242	lmo0817	PhnB protein	9	9	0.478236	11	13	0.369226
826273	826274	828904	828904	+	LMRG_02243	lmo0818	cation transporter E1-E2 family ATPase	15	24	0.000125	49	63	0.558614
828905	828919	829767	829767	+	LMRG_02244	lmo0819	hypothetical protein	23	41	0.000147	75	101	0.0873941
829811	829877	830434	830435	+	LMRG_02245	lmo0820	hypothetical protein	38	50	0.260982	50	61	0.112318
830443	830451	831113	831113	+	LMRG_02246	lmo0821	hypothetical protein	43	63	0.0301491	45	55	0.113423
831523	831518	831129	831129	-	LMRG_02247	lmo0822	hypothetical protein	56	79	0.0870005	38	46	0.384958
831638	831639	832463	832463	+	LMRG_02248	lmo0823	aldo/keto reductase	153	183	0.612509	69	80	0.225516
	832541	833509		+	LMRG_02249	lmo0824	hypothetical protein	9	7	0.0018092	7	8	0.445024
833510	833550	834830	834997	+	LMRG_02250	lmo0825	hydroxymethylglutaryl-CoA reductase	19	17	0.054628	17	17	0.728756
835014	835029	836663	836663	+	LMRG_02251	lmo0826	hypothetical protein	50	41	0.020783	25	25	0.596198
836812	836817	840464	840464	+	LMRG_02252	lmo0829	pyruvate:ferredoxin oxidoreductase	136	77	4.77e-07	101	92	0.971377
842676	842675	840714	840628	-	LMRG_02253	lmo0830	fructose-1,6-bisphosphatase class 3	63	77	0.557497	86	95	0.672735
843700	843700	842789	842789	-	LMRG_02254	lmo0831	hypothetical protein	28	29	0.536207	34	40	0.157418
	844380	844664		+	LMRG_02255	lmo0832	transposase	1	1	0.0115214	0	1	2.28e-05
	844856	845746		+	LMRG_02256	lmo0833	hypothetical protein	5	8	0.592427	6	4	0.954119
	846546	847577		+	LMRG_02258	lmo0835	peptidoglycan bound protein	0	1	0.622317	0	0	0.642506
848052	848033	847620	847620	-	LMRG_02259	lmo0836	hypothetical protein	40	41	0.308275	36	42	0.431769
	848206	849843		+	LMRG_02260	lmo0837	ABC transporter ATP-binding protein	39	32	0.0513042	16	15	0.724594
	850139	851524		+	LMRG_02261	lmo0838	MFS transporter	1	0	0.00872569	6	1	1.48e-11
	852851	851631		-	LMRG_02262	lmo0839	tetracycline resistance protein	1	1	0.711218	2	1	0.453272
	853454	852984		-	LMRG_02263	lmo0840	MarR family transcriptional regulator	8	10	0.97364	10	10	0.528325
853660	853660	856302	856302	+	LMRG_02264	lmo0841	hypothetical protein	38	57	0.00716299	49	66	0.451987
	856765	862872		+	LMRG_02265	lmo0842	peptidoglycan bound protein	14	16	0.513557	7	8	0.368263
863317	863266	863009	862955	-	LMRG_02266	lmo0843	hypothetical protein	14	18	0.704957	15	16	0.475431
863345	863345	863722	863901	+	LMRG_02267	lmo0844	endoribonuclease L-PSP	24	23	0.0513056	18	24	0.205883
863980	863980	865083	865091	+	LMRG_02268	lmo0845	5-methyltetrahydropteroyltriglutamate/homocysteine S-methyltransferase	11	26	3.17e-09	43	55	0.0726819
865187	865188	866288	866288	+	LMRG_02269	lmo0846	hypothetical protein	29	22	0.00339365	21	20	0.836341
866447	866458	867900		+	LMRG_02270	lmo0847	glutamine ABC transporter	211	33	4.31e-284	27	30	0.291072
	867893	868621	868621	+	LMRG_02271	lmo0848	polar amino acid transport system ATP-binding protein	289	47	1.38e-246	41	42	0.431769
	870520	868670		-	LMRG_02272	lmo0849	amidase	1	1	0.170083	2	3	0.360619
871046	871052	871231	871245	+	LMRG_02273	lmo0850	hypothetical protein	344	231	0.000555	88	105	0.393884
871426	871455	872213	872213	+	LMRG_02274	lmo0851	hypothetical protein	46	47	0.935921	53	68	0.0624838
	872293	872847		+	LMRG_02275	lmo0852	hypothetical protein	5	7	0.03699	5	7	0.109891
	872849	873205		+	LMRG_02276	lmo0853	SMR family small multidrug resistance protein	6	10	0.00532064	7	9	0.066395
	873208	873528		+	LMRG_02277	lmo0854	SMR family small multidrug resistance protein	9	15	0.0024791	7	7	0.192753
873678	873678	874790	874790	+	LMRG_02278	lmo0855	D-alanine--D-alanine ligase	225	161	0.0083771	97	95	0.954889
874791	874815	876227	876230	+	LMRG_02279	lmo0856	UDP-N-acetylmuramoylalanyl-D-glutamyl-2	148	105	0.00168382	54	47	0.992651
876257	876294	877007	877007	+	LMRG_02280	lmo0857	alpha/beta fold family hydrolase	190	136	0.000155	87	84	0.633229
	878044	877019		-	LMRG_02281	lmo0858	hypothetical protein	9	11	0.828525	11	11	0.491824
	878289	879608		+	LMRG_02282	lmo0859	multiple sugar transport system substrate-binding protein	0	0	6.66e-05	0	0	0.716754
	879605	880483		+	LMRG_02283	lmo0860	multiple sugar transport system permease	0	0	0.0853939	0	0	0.246196
	880470	881303		+	LMRG_02284	lmo0861	multiple sugar transport system permease	0	0	0.016363	0	0	0.890355
	881319	882851		+	LMRG_02285	lmo0862	trehalose-6-phosphate hydrolase	0	0	0.0007	0	0	0.0148435
	882853	883767		+	LMRG_02286	lmo0863	hypothetical protein	0	0	0.519178	0	1	0.115769
	883789	884856		+	LMRG_02287	lmo0864	hypothetical protein	1	1	0.654939	1	1	0.645703
	884853	886526		+	LMRG_02288	lmo0865	phosphomannomutase	2	3	0.347751	1	2	0.269159
886727	886989	888551	888551	+	LMRG_02289	lmo0866	ATP-dependent RNA helicase DeaD	1335	1160	0.354236	619	514	0.680319
888552	888681	888857	888862	+	LMRG_02290		hypothetical protein	21	34	0.0847278	16	17	0.148644
888967	889007	889495	889495	+	LMRG_02291	lmo0867	hypothetical protein	245	167	1.18e-05	59	53	0.841839
890100	890084	889527	889496	-	LMRG_02292	lmo0868	hypothetical protein	7	8	0.946711	11	14	0.252866
890113	890187	891185	891200	+	LMRG_02293	lmo0869	hypothetical protein	7	10	0.587126	13	16	0.388216
891201	891201	891512	891544	+	LMRG_02294	lmo0870	hypothetical protein	6	13	1.28e-09	15	18	0.312499
891950	891898	891545	891545	-	LMRG_02295	lmo0871	hypothetical protein	11	18	0.0281333	34	45	0.171725
	892026	893192		+	LMRG_02296	lmo0872	MFS transporter	2	4	0.00549673	3	4	0.135306
	893400	895418		+	LMRG_02297	lmo0873	hypothetical protein	0	0	0.000174	0	0	0.0382854
	895433	895762		+	LMRG_02298	lmo0874	cellobiose-specific PTS system IIA component	0	1	0.199937	0	0	0.92057
	895763	896098		+	LMRG_02299	lmo0875	cellobiose-specific PTS system IIB component	1	0	0.00313784	1	0	0.561753
	896118	897443		+	LMRG_02300	lmo0876	cellobiose-specific PTS system IIC component	0	0	0.125605	1	1	0.0502017
	897464	898192		+	LMRG_02301	lmo0877	hypothetical protein	0	0	0.046177	1	1	0.000937
	898192	899145		+	LMRG_02302	lmo0878	hypothetical protein	0	0	0.0253406	1	1	0.0353108
	899163	899930		+	LMRG_02303	lmo0879	hypothetical protein	0	0	0.709053	0	0	0.525893
900048	900048	901436	901437	+	LMRG_02304	lmo0880	peptidoglycan bound protein	11	36	9.87e-31	35	49	0.018135
	901956	901480		-	LMRG_02305	lmo0881	hypothetical protein	2	2	0.838238	1	2	1.18e-08
902090	902090	902572		+	LMRG_02306	lmo0882	hypothetical protein	23	19	0.00179921	25	27	0.493489
	902565	904040	904044	+	LMRG_02307	lmo0883	membrane protein	25	23	0.421475	32	33	0.456364
904189	904189	905568	905569	+	LMRG_02308	lmo0884	protoporphyrinogen oxidase	18	17	0.145652	35	39	0.263846
905570	905570	905926	905930	+	LMRG_02309	lmo0885	holo-(acyl-carrier-protein) synthase	25	25	0.104369	45	48	0.592025
905945	905945	907051	907143	+	LMRG_02310	lmo0886	alanine racemase	35	35	0.886693	52	58	0.289975
907193	907257	907535	907535	+	LMRG_02311	lmo0887	CopG family transcriptional regulator	115	136	0.510862	189	186	0.550009
907536	907542	907886	907995	+	LMRG_02312	lmo0888	hypothetical protein	65	58	0.0602748	130	137	0.397835
907998	908139	908975	908975	+	LMRG_02313	lmo0889	hypothetical protein	81	77	0.396624	185	190	0.874481
908976	908981	909337		+	LMRG_02314	lmo0890	RsbT antagonist protein rsbS	137	136	0.899463	227	216	0.872492
	909334	909750	909766	+	LMRG_02315	lmo0891	serine/threonine-protein kinase rsbT	171	170	0.522154	284	277	0.926858
909767	909767	910771	910771	+	LMRG_02316	lmo0892	sigma-B regulation protein RsbU	155	152	0.48777	271	247	0.844825
910772	910921	911265		+	LMRG_02317	lmo0893	anti-sigma-B factor antagonist	112	194	1.08e-05	185	270	0.0337273
	911249	911722		+	LMRG_02318	lmo0894	anti-sigma B factor	107	179	3.69e-06	186	267	0.137021
	911700	912479		+	LMRG_02319	lmo0895	RNA polymerase sigma-B factor	193	361	0.000106	283	431	0.142948
	912480	913079	913084	+	LMRG_02320	lmo0896	sigma-B negative regulator	206	402	6.16e-06	254	391	0.18398
	913287	914912		+	LMRG_02321	lmo0897	SulP family sulfate permease	10	5	3.58e-16	2	2	1
914989	914989	917166		+	LMRG_02322	lmo0898	hypothetical protein	57	51	0.122577	60	65	0.796857
	917166	917633	917685	+	LMRG_02323	lmo0899	SprT-like protein	41	37	0.0374295	47	56	0.291072
	918001	918441		+	LMRG_02841		hypothetical protein	2	1	0.00886915	2	2	0.225492
	918457	918942		+	LMRG_02842		hypothetical protein	3	2	0.00056	2	3	0.195404
918992	918997	919389	919389	+	LMRG_02843	lmo0900	hypothetical protein	34	39	0.768217	44	59	0.179503
	919534	920820		+	LMRG_02844	lmo0901	cellobiose-specific PTS system IIC component	1	1	0.382144	1	1	0.130406
920878	920901	921614	921614	+	LMRG_02845	lmo0902	GntR family transcriptional regulator	32	41	0.343009	46	51	0.264426
	922110	922490	922490	+	LMRG_02003	lmo0903	OsmC/Ohr family protein	60	109	4.51e-05	33	24	0.809012
922597	922604	923278	923278	+	LMRG_02004	lmo0904	hypothetical protein	20	30	0.0816485	29	43	0.0160516
923383	923410	923907	923942	+	LMRG_02005	lmo0905	hypothetical protein	32	42	0.453609	32	36	0.481545
923943	923943	925292	925292	+	LMRG_02006	lmo0906	glutathione-disulfide reductase	55	66	0.373759	70	79	0.642506
925293	925321	925995	925995	+	LMRG_02007	lmo0907	hypothetical protein	114	136	0.404717	105	119	0.466306
927180	927174	926038	926038	-	LMRG_02008	lmo0908	hypothetical protein	45	51	0.479408	59	66	0.424742
927306	927315	927707	927709	+	LMRG_02009	lmo0909	hypothetical protein	19	18	0.105383	28	22	0.951935
927710	927710	928813	928862	+	LMRG_02010	lmo0910	hypothetical protein	19	18	0.203524	28	21	0.745931
928865	928896	929399	929400	+	LMRG_02011	lmo0911	hypothetical protein	73	162	6.86e-14	79	152	2.82e-06
929502	929513	930325	930325	+	LMRG_02012	lmo0912	nitrite transporter NirC	131	65	3.63e-15	74	67	0.742117
930526	930540	932015	932021	+	LMRG_02013	lmo0913	succinate-semialdehyde dehydrogenase	27	338	0	243	594	0.0348853
932146	932158	932463	932467	+	LMRG_02014	lmo0914	cellobiose-specific PTS system IIB component	47	34	1.78e-06	36	12	0.00283609
932468	932468	933736		+	LMRG_02015	lmo0915	cellobiose-specific PTS system IIC component	15	5	2.16e-37	24	8	8.71e-05
	933751	934101		+	LMRG_02016	lmo0916	cellobiose-specific PTS system IIA component	8	2	2.87e-97	14	3	9.24e-12
	934113	935564		+	LMRG_02017	lmo0917	beta-glucosidase	4	1	2.84e-62	5	2	0.0328906
	935637	937535		+	LMRG_02018	lmo0918	lichenan operon transcriptional antiterminator	2	3	0.654939	3	3	0.646971
937818	937826	939397	939397	+	LMRG_02019	lmo0919	ABC transporter ATP-binding protein	14	12	0.0445937	42	35	0.948158
939511	939519	940559	940565	+	LMRG_02020	lmo0920	ABC transporter permease	39	35	0.353949	17	18	0.63481
940578	940578	941417	941473	+	LMRG_02021	lmo0921	membrane protein	46	44	0.593438	19	17	0.847733
941482	941506	942426	942429	+	LMRG_02022	lmo0922	pantothenate kinase	139	115	0.013678	117	108	0.89204
942530	942543	943265		+	LMRG_02023	lmo0923	ABC transporter ATP-binding protein	37	32	0.0286706	58	48	0.920038
	943265	944380	944396	+	LMRG_02024	lmo0925	ABC-2 type transport system permease	36	26	0.00480324	64	50	0.906885
944403	944403	945059	945059	+	LMRG_02025	lmo0926	transcriptional regulator	34	25	0.000135	49	39	0.941597
947131	947051	945090	945087	-	LMRG_02026	lmo0927	phosphoglycerol transferase	200	309	0.221495	448	587	0.733504
947298	947309	947932	948040	+	LMRG_02027	lmo0928	3-methyladenine DNA glycosylase	9	8	0.0737192	12	13	0.482167
948041	948041	948709	948711	+	LMRG_02028	lmo0929	sortase A	125	130	0.815644	69	90	0.0525753
948824	948825	949556	949568	+	LMRG_02029	lmo0930	hypothetical protein	79	79	0.870009	93	98	0.543248
949580	949580	950575	950575	+	LMRG_02030	lmo0931	lipoate-protein ligase A	92	94	0.697739	99	103	0.85433
951279	951220	950615	950615	-	LMRG_02031	lmo0932	hypothetical protein	45	39	0.0565643	37	36	0.817917
952438	952292	951345	951345	-	LMRG_02032	lmo0933	glycosyltransferase	55	47	0.21484	54	55	0.464603
952772	952833	953972	953972	+	LMRG_02033	lmo0934	electron transporter yhbA	59	64	0.837312	78	82	0.831392
953986	953993	954502	954502	+	LMRG_02034	lmo0935	TrmH family RNA methyltransferase group 2	130	127	0.589566	134	129	0.738297
954503	954515	955255	955257	+	LMRG_02035	lmo0936	oxygen-insensitive NADPH nitroreductase	184	177	0.367045	170	159	0.991386
955476	955466	955305	955287	-	LMRG_02036	lmo0937	hypothetical protein	613	3382	1.71e-137	245	772	2.55e-22
956024	956012	955554	955483	-	LMRG_02037	lmo0938	protein-tyrosine phosphatase	19	26	0.43686	26	27	0.56581
956822	956771	956025	956025	-	LMRG_02038	lmo0939	hypothetical protein	11	13	0.713126	13	14	0.445418
958837	958835	957861	956902	-	LMRG_02950	lmo0941	hypothetical protein	52	46	0.325321	29	24	0.948371
960660	960652	958847	958847	-	LMRG_02040	lmo0942	hypothetical protein	40	34	0.0482597	26	22	0.834092
960783	960856	961326	961340	+	LMRG_02041	lmo0943	starvation-inducible DNA-binding protein	1359	2450	0.0464937	3702	3331	0.920038
961496	961559	961861	961864	+	LMRG_02042	lmo0944	hypothetical protein	206	246	0.260163	240	373	0.0205712
961908	961974	963104	963104	+	LMRG_02949	lmo0945	late competence protein ComEC	26	24	0.192522	27	30	0.234932
963105	963114	963341	963358	+	LMRG_02045	lmo0946	hypothetical protein	64	63	0.139568	42	47	0.337624
	964757	963540		-	LMRG_02046	lmo0947	MFS transporter	17	19	0.778888	11	11	0.679779
	965443	964754		-	LMRG_02047	lmo0948	hypothetical protein	9	8	0.132243	6	6	0.529807
965565	965565	966611	966611	+	LMRG_02048	lmo0949	hypothetical protein	28	22	0.00537652	30	29	0.555271
967519	967519	966620	966620	-	LMRG_02049	lmo0950	hypothetical protein	43	49	0.456094	58	65	0.27829
968361	968361	967540	967520	-	LMRG_02050	lmo0951	hypothetical protein	20	19	0.131201	39	46	0.148134
968510	968519	968977	968977	+	LMRG_02051	lmo0952	hypothetical protein	136	97	0.00327616	56	58	0.528325
969062	969071	969298	969301	+	LMRG_02052	lmo0953	hypothetical protein	46	206	2.18e-65	81	187	7.84e-09
969501	969532	969846	969861	+	LMRG_02053	lmo0954	hypothetical protein	51	53	0.3621	237	142	0.237686
969862	969862	970707	970707	+	LMRG_02054	lmo0955	hypothetical protein	79	91	0.465075	317	215	0.424742
970881	970896	972029	972029	+	LMRG_02055	lmo0956	N-acetylglucosamine-6-phosphate deacetylase	54	117	2.53e-16	76	108	0.138785
972042	972045	972749	972749	+	LMRG_02056	lmo0957	glucosamine-6-phosphate isomerase	76	124	1.42e-05	100	133	0.181807
972750	972765	973487	973487	+	LMRG_02057	lmo0958	GntR family transcriptional regulator	112	184	0.000124	135	176	0.337742
973598	973607	974662	974662	+	LMRG_02058	lmo0959	undecaprenyl-phosphate alpha-N-acetylglucosaminyltransferase	165	144	0.110491	104	107	0.844858
974770	974775	975683	975683	+	LMRG_02059	lmo0960	hypothetical protein	141	59	2.24e-25	37	27	0.681878
975684	975697	976923	977006	+	LMRG_02060	lmo0961	protease	116	50	2.94e-25	37	26	0.752257
977007	977007	977564	977564	+	LMRG_02061	lmo0962	LemA protein	320	227	0.000416	288	265	0.995078
977581	977587	978501	978504	+	LMRG_02062	lmo0963	protease htpX	338	226	0.00216633	273	264	0.993815
979453	979354	978536	978532	-	LMRG_02063	lmo0964	hypothetical protein	161	219	0.114072	156	177	0.727752
980189	980176	979592	979567	-	LMRG_02064	lmo0965	adenylate cyclase	24	27	0.619828	25	29	0.44759
980677	980660	980193	980193	-	LMRG_02065	lmo0966	hypothetical protein	24	31	0.709968	27	35	0.27829
980798	980819	981487	981518	+	LMRG_02066	lmo0967	GTP pyrophosphokinase	30	31	0.480181	40	48	0.140723
981519	981519	982313	982313	+	LMRG_02067	lmo0968	inorganic polyphosphate/ATP-NAD kinase 1	39	40	0.779235	55	62	0.205408
982314	982332	983222	983272	+	LMRG_02068	lmo0969	ribosomal large subunit pseudouridine synthase D	58	56	0.756069	59	65	0.331489
983293	983300	984088	984090	+	LMRG_02069	lmo0970	enoyl-[acyl-carrier protein] reductase I	284	286	0.710561	153	139	0.927796
	985391	984117	984117	-	LMRG_02070	lmo0971	D-alanine transfer protein	501	252	7.07e-08	327	128	0.000531
985652	985627	985391		-	LMRG_02071	lmo0972	D-alanine--poly(phosphoribitol) ligase subunit 2	417	197	2.68e-16	430	169	4.68e-05
	986837	985653	985653	-	LMRG_02072	lmo0973	membrane protein	448	185	3.98e-14	476	230	0.11215
988382	988381	986834		-	LMRG_02073	lmo0974	D-alanine--poly(phosphoribitol) ligase subunit 1	878	262	3.82e-18	699	369	0.281884
988584	988549	988403	988383	-	LMRG_02074		hypothetical protein	1281	468	3.23e-41	523	272	0.0487296
	988757	989431		+	LMRG_02075	lmo0975	ribose 5-phosphate isomerase A	6	6	0.460451	12	13	0.442537
989910	989910	989467	989467	-	LMRG_02076	lmo0976	hypothetical protein	145	275	5.52e-10	373	469	0.44759
990700	990677	989928	989911	-	LMRG_02077	lmo0977	hypothetical protein	93	177	3.28e-09	394	476	0.661687
990889	990896	991915	991915	+	LMRG_02078	lmo0978	branched-chain amino acid aminotransferase	141	135	0.337414	198	233	0.639992
	992113	992877		+	LMRG_02079	lmo0979	antibiotic transport system ATP-binding protein	6	7	0.795642	14	14	0.532279
	992874	993626	993626	+	LMRG_02080	lmo0980	antibiotic transport system permease	8	10	0.799464	19	15	0.991386
995140	995135	993660	993660	-	LMRG_02081	lmo0981	hypothetical protein	112	83	0.00181575	33	27	0.976192
995271	995275	996327	996327	+	LMRG_02082	lmo0982	deblocking aminopeptidase	86	88	0.722817	63	70	0.4406
996328	996340	996819	996823	+	LMRG_02083	lmo0983	glutathione peroxidase	120	131	0.728273	66	77	0.149225
	996953	997408		+	LMRG_02084	lmo0984	hypothetical protein	16	16	0.203226	10	11	0.371249
	997405	997833		+	LMRG_02085	lmo0985	hypothetical protein	7	8	0.950674	9	12	0.267474
	997830	998741		+	LMRG_02086	lmo0986	methionine ABC transporter ATP-binding protein	11	14	0.774815	15	17	0.431152
	998734	999588	999669	+	LMRG_02087	lmo0987	ABC-2 type transport system permease	7	18	3.09e-10	16	22	0.229215
999670	999670	1001238	1001239	+	LMRG_02088	lmo0988	peptide chain release factor 3	186	156	0.108855	122	119	0.88058
1001339	1001345	1001770	1001770	+	LMRG_02089	lmo0989	hypothetical protein	102	80	0.0458445	44	43	0.73627
	1001822	1003183		+	LMRG_02090	lmo0990	hypothetical protein	7	5	0.00269467	4	4	0.727752
1003346	1003465	1004232	1004268	+	LMRG_02091	lmo0991	hypothetical protein	34	42	0.464815	73	66	0.775701
1004335	1004335	1005102		+	LMRG_02092	lmo0992	hypothetical protein	45	41	0.329266	77	79	0.488
	1005065	1006480	1006480	+	LMRG_02093	lmo0993	cation transporter	51	52	0.742775	67	62	0.931167
1006954	1006929	1006561	1006559	-	LMRG_02094	lmo0994	hypothetical protein	167	690	8.9e-95	224	580	1.34e-07
1007997	1007990	1006959	1006959	-	LMRG_02095	lmo0995	YkrP protein	14	88	1.02e-161	86	218	2.82e-06
	1008177	1008656		+	LMRG_02096	lmo0996	methylated-DNA-[protein]-cysteine S-methyltransferase	5	4	0.0106395	6	5	0.449701
1010893	1010846	1008672	1008671	-	LMRG_02097	lmo0997	ATP-dependent Clp protease ATP-binding subunit ClpE	25	52	5.36e-13	212	219	0.840566
1011621	1011620	1011009	1011006	-	LMRG_02954	lmo0998	hypothetical protein	97	98	0.923801	43	53	0.134552
1011766	1011766	1012557		+	LMRG_02099	lmo0999	hypothetical protein	64	62	0.804217	48	51	0.388216
	1014057	1012558		-	LMRG_02100	lmo1000	hypothetical protein	10	12	0.946115	8	9	0.479857
1014418	1014418	1014134	1014119	-	LMRG_02101	lmo1001	hypothetical protein	55	47	0.005622	127	160	0.0882797
1014657	1014725	1014991		+	LMRG_02102	lmo1002	phosphocarrier protein HPr	2701	2113	0.107066	1217	1113	0.931167
	1014991	1016709	1016722	+	LMRG_02103	lmo1003	phosphoenolpyruvate-protein phosphotransferase	2023	1578	0.0456687	929	854	0.875196
1016814	1016822	1017856	1017868	+	LMRG_02104	lmo1004	hypothetical protein	41	30	0.00563704	24	26	0.431769
1017869	1017869	1018729	1018729	+	LMRG_02105	lmo1005	3-hydroxyisobutyrate dehydrogenase	32	34	0.801013	37	33	0.742443
1019943	1019917	1018772	1018772	-	LMRG_02106	lmo1006	aminotransferase	58	46	0.028651	55	56	0.52544
	1020137	1020358	1020358	+	LMRG_02107	lmo1007	hypothetical protein	104	137	0.228916	22	32	0.0871208
1020553	1020664	1020897	1020924	+	LMRG_02108	lmo1008	hypothetical protein	671	391	1.6e-09	249	257	0.459314
1021044	1021098	1021550		+	LMRG_02109	lmo1009	hypothetical protein	68	63	0.219815	71	75	0.358409
	1021547	1022425	1022432	+	LMRG_02110	lmo1010	hypothetical protein	60	65	0.74403	89	95	0.680319
1022466	1022473	1023183	1023183	+	LMRG_02111	lmo1011	2,3,4,5-tetrahydropyridine-2,6-carboxylate N-succinyltransferase	271	366	0.228399	204	225	0.788495
1023184	1023247	1024362	1024362	+	LMRG_02112	lmo1012	N-acetyl-L,L-diaminopimelate deacetylase	142	170	0.506551	116	125	0.787826
1025297	1025287	1024406	1024403	-	LMRG_02113	lmo1013	MscS family small conductance mechanosensitive ion channel	280	290	0.68937	154	150	0.920038
1025570	1025623	1026816		+	LMRG_02114	lmo1014	glycine betaine/proline transport system ATP-binding protein	120	190	0.00697669	110	152	0.389906
	1026809	1027657	1027661	+	LMRG_02115	lmo1015	glycine betaine/proline transport system permease	182	295	0.00779006	144	188	0.523038
1027662	1027671	1028573	1028577	+	LMRG_02116	lmo1016	glycine betaine-binding protein	209	320	0.0485668	150	181	0.649995
1028679	1028688	1029179	1029179	+	LMRG_02117	lmo1017	PTS system glucose-specific transporter subunit IIA	135	181	0.0311509	76	94	0.124172
1029279	1029292	1029987	1030061	+	LMRG_02118	lmo1018	copper homeostasis protein	18	14	0.000224	10	14	0.120626
1030062	1030068	1030940	1031010	+	LMRG_02119	lmo1019	hypothetical protein	58	47	0.0954961	47	51	0.328982
1031017	1031075	1031788		+	LMRG_02120	lmo1020	hypothetical protein	71	66	0.557497	76	76	0.529807
	1031785	1032843		+	LMRG_02121	lmo1021	two-component sensor histidine kinase	89	80	0.182706	107	111	0.820134
	1032840	1033478	1033478	+	LMRG_02122	lmo1022	response regulator LiaR	106	98	0.3226	124	124	0.772461
1033479	1033497	1034156	1034156	+	LMRG_02123	lmo1023	ktr system potassium uptake protein C	137	130	0.342386	113	121	0.604632
1034290	1034311	1035231		+	LMRG_02124	lmo1024	hypothetical protein	20	19	0.168118	20	23	0.482167
	1035228	1036079	1036081	+	LMRG_02125	lmo1025	hypothetical protein	19	23	0.889409	18	18	0.624
1037157	1037086	1036121	1036121	-	LMRG_02126	lmo1026	hypothetical protein	140	124	0.103692	87	86	0.844825
1038862	1038862	1037195	1037195	-	LMRG_02127	lmo1027	hypothetical protein	718	618	0.292463	438	482	0.677919
1039396	1039078	1038869	1038863	-	LMRG_02128	lmo1028	hypothetical protein	489	368	0.00127065	337	372	0.492
1039554	1039563	1040333	1040333	+	LMRG_02129	lmo1029	hypothetical protein	94	62	5.22e-05	66	63	0.635284
1041413	1041410	1040382	1040382	-	LMRG_00491	lmo1030	hypothetical protein	15	12	0.000574	23	22	0.852871
	1041674	1043077		+	LMRG_00492	lmo1031	hypothetical protein	1	1	4.55e-05	2	2	0.742117
	1043093	1043917		+	LMRG_00493	lmo1032	transketolase	1	1	0.209123	2	2	0.331497
	1043910	1044866		+	LMRG_00494	lmo1033	transketolase	2	1	0.0069953	3	2	0.720545
	1044863	1046326		+	LMRG_00495	lmo1034	glycerol kinase	1	1	0.0349044	2	2	0.431769
	1046323	1048179		+	LMRG_00496	lmo1035	hypothetical protein	3	3	0.443082	4	4	0.335692
	1048199	1049464		+	LMRG_02973	lmo1036	hypothetical protein	7	7	0.137153	9	10	0.318654
	1050328	1049525		-	LMRG_00498	lmo1037	hypothetical protein	5	2	4.15e-13	3	4	0.15234
	1050977	1050396	1050396	-	LMRG_00499	lmo1038	molybdopterin-guanine dinucleotide biosynthesis protein MobA	22	24	0.453609	27	29	0.531754
1051620	1051620	1050958		-	LMRG_00500	lmo1039	molybdate transport system ATP-binding protein	18	18	0.161162	24	28	0.465108
1052302	1052294	1051623	1051621	-	LMRG_00501	lmo1040	molybdate transport system permease	13	17	0.922626	20	24	0.436185
	1052399	1053169		+	LMRG_00502	lmo1041	molybdate ABC transporter substrate-binding protein	6	8	0.927095	8	10	0.328453
1053170	1053264	1054487		+	LMRG_00503	lmo1042	molybdopterin biosynthesis protein MoeA	9	12	0.811387	15	15	0.706237
	1054466	1054951		+	LMRG_00504	lmo1043	molybdopterin-guanine dinucleotide biosynthesis protein MobB	11	13	0.997278	18	19	0.479103
	1054948	1055370		+	LMRG_00505	lmo1044	molybdopterin converting factor	7	9	0.680597	15	14	0.711185
	1055354	1055602	1055602	+	LMRG_00506	lmo1045	molybdopterin converting factor	11	13	0.710561	15	14	0.537104
1055603	1055615	1056097	1056122	+	LMRG_00507	lmo1046	molybdenum cofactor biosynthesis protein C	10	12	0.97685	16	19	0.383343
1056123	1056126	1057127	1057127	+	LMRG_00508	lmo1047	molybdenum cofactor biosynthesis protein A	12	15	0.782265	14	16	0.447888
1057661	1057650	1057162	1057162	-	LMRG_00509	lmo1048	molybdenum cofactor biosynthesis protein B	25	21	0.00171539	15	15	0.594972
	1058660	1057662		-	LMRG_00510	lmo1049	molybdopterin biosynthesis protein MoeB	14	15	0.557638	10	10	0.635284
1058789	1058791	1059345	1059365	+	LMRG_00511	lmo1050	hypothetical protein	11	12	0.756069	17	20	0.275646
1059953	1059945	1059394	1059394	-	LMRG_00512	lmo1051	polypeptide deformylase	133	118	0.105681	67	76	0.246331
1060394	1060779	1061894	1061894	+	LMRG_00514	lmo1052	pyruvate dehydrogenase E1 component	1168	1413	0.990322	272	401	0.397639
1061895	1061897	1062874	1062889	+	LMRG_00515	lmo1053	pyruvate dehydrogenase E1 component subunit beta	1419	1765	0.954095	382	577	0.354699
1062985	1062985	1064619	1064620	+	LMRG_00516	lmo1054	pyruvate dehydrogenase E2 component	1333	1614	0.950477	448	671	0.340095
1064624	1064624	1066027	1066043	+	LMRG_00517	lmo1055	dihydrolipoyl dehydrogenase	1608	1874	0.865415	600	864	0.551573
1066181	1066215	1066526	1066526	+	LMRG_00518	lmo1056	hypothetical protein	153	152	0.883532	60	68	0.465108
1066650	1066655	1067608		+	LMRG_00519	lmo1057	L-lactate dehydrogenase	102	129	0.207837	181	187	0.827615
	1067608	1067880	1067901	+	LMRG_00520	lmo1058	hypothetical protein	103	134	0.219399	213	212	0.532279
1067902	1067902	1068432	1068443	+	LMRG_00521	lmo1059	hypothetical protein	265	339	0.228916	274	263	0.940844
	1068574	1069236		+	LMRG_00522	lmo1060	hypothetical protein	8	5	0.00132811	13	11	0.865723
	1069229	1070656	1070656	+	LMRG_00523	lmo1061	histidine kinase	10	7	1.58e-07	12	11	0.899307
	1070743	1072164		+	LMRG_00524	lmo1062	hypothetical protein	2	1	0.00893667	1	2	0.143902
	1072177	1072845		+	LMRG_00525	lmo1063	hypothetical protein	2	2	0.0205204	3	2	0.73627
1073986	1073856	1072912	1072912	-	LMRG_00526	lmo1064	MIT family metal ion transporter	129	109	0.021639	58	57	0.547051
1074673	1074671	1074057	1074036	-	LMRG_00527	lmo1065	hypothetical protein	46	54	0.658281	33	37	0.469797
1074803	1074803	1075576	1075610	+	LMRG_00528	lmo1066	myo-inositol-1(or 4)-monophosphatase	44	36	0.0288333	53	47	0.768141
1075767	1075768	1077606	1077620	+	LMRG_00529	lmo1067	GTP-binding protein TypA/BipA	1650	1172	0.0302436	460	363	0.830121
1077773	1077778	1078638	1078646	+	LMRG_00530	lmo1068	hypothetical protein	278	217	0.0457936	468	332	0.602906
1078920	1078919	1078677	1078677	-	LMRG_00531	lmo1069	hypothetical protein	195	206	0.793958	116	124	0.374867
1079056	1079107	1079406	1079406	+	LMRG_02974	lmo1070	hypothetical protein	200	265	0.0283112	351	352	0.91132
1079568	1079583	1080791	1080791	+	LMRG_00533	lmo1071	cell division protein FtsW	70	76	1	97	101	0.831392
1080977	1081069	1084509	1084532	+	LMRG_00534	lmo1072	pyruvate carboxylase	261	294	0.893306	468	502	0.872033
1084534	1084661	1085560	1085625	+	LMRG_00535	lmo1073	iron complex transport system substrate-binding protein	139	118	0.02384	76	70	0.829077
1085836	1085851	1086654	1086665	+	LMRG_00536	lmo1074	teichoic acid transport system permease	207	206	0.621955	78	70	0.820134
1086666	1086666	1087667	1087667	+	LMRG_00537	lmo1075	teichoic acids export ATP-binding protein tagH	296	321	0.917354	102	89	0.849463
1087842	1087844	1089562	1089562	+	LMRG_00538	lmo1076	hypothetical protein	128	107	0.143884	125	124	0.906885
1089767	1089778	1091466	1091466	+	LMRG_00539	lmo1077	hypothetical protein	83	84	0.581727	64	60	0.951209
1092386	1092380	1091508	1091508	-	LMRG_00540	lmo1078	UTP-glucose-1-phosphate uridylyltransferase	128	116	0.0974329	77	86	0.44759
1092572	1092572	1095430	1095432	+	LMRG_00541	lmo1079	hypothetical protein	95	82	0.187307	56	52	0.991386
1095562	1095562	1097433	1097433	+	LMRG_00542	lmo1080	hypothetical protein	133	119	0.282114	96	99	0.79798
1097434	1097450	1098316	1098316	+	LMRG_00543	lmo1081	glucose-1-phosphate thymidylyltransferase	214	210	0.630338	206	191	0.997521
1098317	1098335	1098895		+	LMRG_00544	lmo1082	dTDP-4-dehydrorhamnose 3,5-epimerase	214	202	0.199937	217	189	0.838389
	1098896	1099882	1099882	+	LMRG_00545	lmo1083	dTDP-glucose 4,6-dehydratase	264	238	0.278416	218	192	0.932476
1099883	1099885	1100715	1100715	+	LMRG_00546	lmo1084	dTDP-4-dehydrorhamnose reductase	316	290	0.311663	234	210	0.956553
1100824	1100834	1102825	1102897	+	LMRG_00547	lmo1085	CDP-ribitol:poly(ribitol phosphate) ribitol phosphotransferase	38	35	0.172176	40	39	0.831392
1102900	1102901	1103611		+	LMRG_00548	lmo1086	2-C-methyl-D-erythritol 4-phosphate cytidylyltransferase	285	254	0.317755	284	283	0.860341
	1103608	1104633	1104633	+	LMRG_00549	lmo1087	alcohol dehydrogenase	361	354	0.572498	343	367	0.878723
1104634	1104727	1105881		+	LMRG_00550	lmo1088	hypothetical protein	56	49	0.191947	77	72	0.992651
	1105882	1106265	1106286	+	LMRG_00551	lmo1089	glycerol-3-phosphate cytidylyltransferase	69	57	0.0169945	93	79	0.873652
1106287	1106287	1107270	1107275	+	LMRG_00552	lmo1090	hypothetical protein	80	64	0.00943571	89	82	0.990976
1107300	1107300	1108298	1108301	+	LMRG_00553	lmo1091	hypothetical protein	75	61	0.0188373	77	69	0.949631
1108486	1108507	1109997	1110008	+	LMRG_00554	lmo1092	nicotinate phosphoribosyltransferase	74	87	0.69827	96	102	0.823943
1110009	1110009	1110833	1110839	+	LMRG_00555	lmo1093	NAD+ synthetase	117	154	0.0974329	139	148	0.791262
1110844	1110846	1111154	1111154	+	LMRG_00556	lmo1094	monooxygenase	150	199	0.0420377	153	168	0.282967
1111155	1111215	1111619	1111652	+	LMRG_00557	lmo1095	cellobiose-specific PTS system IIB component	31	46	0.158466	28	27	0.724437
1111711	1111748	1113304	1113326	+	LMRG_00558	lmo1096	GMP synthase	390	317	0.191709	190	181	0.972502
	1113532	1114305		+	LMRG_00559	lmo1116	hypothetical protein	10	7	0.000458	8	7	0.846845
1114307	1114370	1114726	1114752	+	LMRG_00560	lmo1117	hypothetical protein	33	28	0.00198253	21	16	0.951209
1114973	1114984	1115268		+	LMRG_00561		hypothetical protein	9	10	0.819535	24	24	0.605875
	1115269	1115592	1115622	+	LMRG_02864		hypothetical protein	6	7	0.74758	13	13	0.716754
	1115623	1116090		+	LMRG_02863		hypothetical protein	5	5	0.891815	11	10	0.754516
	1116026	1117012		+	LMRG_02862	lmo1120	hypothetical protein	5	6	0.357033	9	10	0.465591
	1117024	1117392		+	LMRG_00563	lmo1121	hypothetical protein	5	4	0.00021	4	5	0.230353
1117393	1117429	1117848	1117933	+	LMRG_00564	lmo1122	hypothetical protein	9	6	1.69e-05	11	11	0.506226
	1117934	1118407		+	LMRG_00565	lmo1123	hypothetical protein	7	4	1.31e-06	9	9	0.493928
	1118397	1118834		+	LMRG_00566	lmo1124	hypothetical protein	6	3	3.11e-10	9	9	0.639992
	1118920	1119072		+	LMRG_02861		hypothetical protein	4	2	0.00180745	12	10	0.524165
1119105	1119224	1119757	1119781	+	LMRG_00567	lmo1125	hypothetical protein	8	5	0.00032	17	15	0.800279
1119782	1119782	1120234		+	LMRG_00568	lmo1126	acetyltransferase	8	6	0.00204082	19	16	0.836341
	1120224	1120679	1120679	+	LMRG_00569	lmo1127	hypothetical protein	18	12	3.85e-05	20	16	0.91966
	1121715	1120693		-	LMRG_00570	lmo1128	hypothetical protein	3	3	0.392235	2	3	0.0873941
	1122284	1121688		-	LMRG_00571	lmo1129	hypothetical protein	3	2	0.00745998	2	2	0.0101212
	1123000	1122281		-	LMRG_00572	lmo1130	hypothetical protein	2	1	4.62e-07	1	2	0.00184342
	1123250	1124965		+	LMRG_00573	lmo1131	ABC transporter	44	31	0.000596	3	4	0.390441
1124967	1124967	1126613	1126613	+	LMRG_00574	lmo1132	ABC transporter	66	31	5.06e-17	3	4	0.270046
	1126958	1126650		-	LMRG_00575	lmo1133	hypothetical protein	1	0	0.00134063	0	0	0.09237
1127005	1127026	1127373	1127392	+	LMRG_00576	lmo1134	regulatory protein	9	9	0.209962	12	14	0.312499
1127393	1127398	1128546	1128710	+	LMRG_00577	lmo1135	hypothetical protein	8	9	0.477282	14	15	0.642506
	1129007	1130581		+	LMRG_00579	lmo1136	internalin	7	7	0.00716299	7	7	0.843639
1131035	1130969	1130622	1130613	-	LMRG_00580	lmo1137	hypothetical protein	3	5	0.00944601	19	21	0.46594
1131629	1131608	1131036	1131036	-	LMRG_00581	lmo1138	Clp protease	19	32	0.00684273	86	104	0.123069
1132036	1131996	1131757	1131738	-	LMRG_00582	lmo1139	hypothetical protein	9	15	0.000748	14	20	0.0298442
1132513	1132511	1132104	1132104	-	LMRG_00583	lmo1140	hypothetical protein	10	52	5.57e-74	64	121	6.74e-06
	1132603	1133082		+	LMRG_00584	lmo1141	hypothetical protein	2	3	0.570832	3	3	0.0577714
	1133201	1134565		+	LMRG_00585	lmo1142	hypothetical protein	2	2	0.00110684	2	1	0.966105
	1134562	1135116		+	LMRG_00586	lmo1143	hypothetical protein	4	3	6.66e-05	2	1	1
	1135264	1135614		+	LMRG_00587	lmo1144	propanediol utilization protein pduU	1	1	0.714327	1	1	0.183496
	1135620	1136051		+	LMRG_00588	lmo1145	ethanolamine utilization protein EutP	2	1	3.83e-06	2	2	0.712591
	1136076	1136825		+	LMRG_00589	lmo1146	alpha-ribazole-5-phosphate synthase CblS	1	1	0.0472534	2	2	0.592862
	1136822	1137379		+	LMRG_00590	lmo1147	adenosylcobinamide kinase/adenosylcobinamide-phosphate guanylyltransferase	0	0	4.47e-05	1	0	0.92057
	1137381	1138127		+	LMRG_00591	lmo1148	cobalamin-5-phosphate synthase	0	0	0.820427	0	0	0.113423
	1138128	1138703		+	LMRG_00592	lmo1149	alpha-ribazole phosphatase	0	0	0.00684273	0	0	0.235439
	1139994	1139110		-	LMRG_00593	lmo1150	transcriptional regulator PocR	9	8	0.00830202	12	11	0.839359
	1140296	1140583		+	LMRG_00594	lmo1151	propanediol utilization protein pduA	0	0	0.42796	0	0	0.203636
	1140576	1141379		+	LMRG_00595	lmo1152	propanediol utilization protein pduB	0	0	0.83329	0	0	0.396383
	1141398	1143062		+	LMRG_00596	lmo1153	glycerol dehydratase large subunit	0	0	0.961736	0	0	0.0418788
	1143100	1143759		+	LMRG_00597	lmo1154	propanediol dehydratase medium subunit	0	0	0.00250912	0	0	0.334666
	1143776	1144288		+	LMRG_00598	lmo1155	propanediol dehydratase small subunit	0	0	0.695813	0	0	0.363374
	1144333	1146153		+	LMRG_00599	lmo1156	propanediol dehydratase reactivation factor large subunit	0	0	0.966102	0	0	0.183496
	1146150	1146497		+	LMRG_00600	lmo1157	hypothetical protein	0	0	0.855115	0	0	0.300809
	1146510	1146947		+	LMRG_00601	lmo1158	hypothetical protein	1	0	0.00915454	0	1	0.00286895
	1146972	1147247		+	LMRG_00602	lmo1159	propanediol utilization polyhedral body protein PduJ	1	1	0.360144	1	1	0.000881
	1147251	1147886		+	LMRG_00603	lmo1160	hypothetical protein	1	1	0.541975	1	1	0.066395
	1147907	1148746		+	LMRG_00604	lmo1161	ethanolamine utilization protein EutJ	0	1	0.710754	1	1	0.284627
	1148743	1149222		+	LMRG_00605	lmo1162	propanediol utilization protein PduM	0	0	0.722817	0	0	0.371479
	1149200	1149490		+	LMRG_00606	lmo1163	ethanolamine and carbon dioxide metabolism	0	0	0.94056	1	0	0.397835
	1149505	1150500		+	LMRG_00607	lmo1164	ATP:Cob(I)alamin adenosyltransferase	0	1	0.152404	0	0	0.0111447
	1150507	1151916		+	LMRG_00608	lmo1165	aldehyde dehydrogenase	0	1	0.736453	0	0	0.203636
	1151932	1153050		+	LMRG_00609	lmo1166	propanol dehydrogenase PduQ	1	1	0.294163	1	1	0.657919
	1153078	1153782		+	LMRG_00610	lmo1167	glycerol uptake facilitator protein	1	1	0.194681	1	1	0.862832
	1153848	1155041		+	LMRG_00611	lmo1168	acetate kinase	3	3	0.534376	4	4	0.412414
	1155055	1156140		+	LMRG_00612	lmo1169	threonine-phosphate decarboxylase	9	8	0.0412384	7	8	0.426937
	1156130	1157005		+	LMRG_00613	lmo1170	hypothetical protein	5	5	0.134074	2	2	0.862832
	1157594	1158733		+	LMRG_00617	lmo1171	iron-containing alcohol dehydrogenase pduQ	3	5	0.526649	3	2	0.524165
1158955	1158957	1159589		+	LMRG_00618	lmo1172	response regulator NasT	12	10	0.0207738	39	33	0.920038
	1159582	1161039	1161051	+	LMRG_00619	lmo1173	sensor histidine kinase	10	8	0.000185	26	21	0.988577
	1161128	1162549		+	LMRG_00620	lmo1174	ethanolamine utilization protein EutA	0	0	0.00177625	0	0	0.703752
	1162591	1163955		+	LMRG_00621	lmo1175	ethanolamine ammonia-lyase large subunit	0	0	0.00781568	0	0	0.00362051
	1163975	1164856		+	LMRG_00622	lmo1176	ethanolamine ammonia-lyase small subunit	0	0	0.294536	0	0	0.741926
	1164879	1165532		+	LMRG_00623	lmo1177	ethanolamine utilization protein EutL	0	0	0.158095	0	0	0.247837
	1165547	1166068		+	LMRG_00624	lmo1178	ethanolamine utilization polyhedral-body-like protein EutM	1	1	0.069112	0	1	0.113473
	1166068	1167528		+	LMRG_00625	lmo1179	acetaldehyde dehydrogenase	1	0	0.16843	1	1	0.268394
	1167560	1167844		+	LMRG_00626	lmo1180	ethanolamine utilization protein	1	1	0.0246036	1	1	0.368263
	1168010	1168765		+	LMRG_00627	lmo1181	ethanolamine utilization cobalamin adenosyltransferase	0	1	0.147429	0	0	0.168533
	1168778	1169419		+	LMRG_00628	lmo1182	ethanolamine utilization protein	0	1	0.0317558	0	0	0.548335
	1169422	1169988		+	LMRG_00629	lmo1183	ethanolamine utilization protein	1	1	0.147224	0	1	0.00197555
	1170003	1170272		+	LMRG_00630	lmo1184	ethanolamine utilization protein EutN	1	1	0.0358625	1	1	0.524165
	1170265	1170810		+	LMRG_00631	lmo1185	ethanolamine utilization protein PduT	1	1	0.0974336	1	1	0.00490286
	1170826	1171947		+	LMRG_00632	lmo1186	ethanolamine transporter	1	1	0.0970986	2	2	0.248763
	1171940	1172383		+	LMRG_00633	lmo1187	ethanolamine utilization protein EutQ	2	3	0.663617	2	3	0.0133003
1172527	1172593	1174044	1174045	+	LMRG_00634	lmo1188	major teichoic acid biosynthesis protein C	52	39	0.00347105	33	30	0.774619
1174637	1174635	1174084	1174084	-	LMRG_00635	lmo1189	hypothetical protein	86	75	0.317817	83	79	0.645236
	1174949	1175443		+	LMRG_00636	lmo1190	hypothetical protein	2	1	6.53e-06	1	0	0.596198
	1175776	1177134		+	LMRG_00637	lmo1191	cobyrinic acid a,c-diamide synthase	0	0	0.00145699	0	0	0.816564
	1177131	1178078		+	LMRG_00638	lmo1192	cobalamin biosynthesis protein CobD	0	0	0.655837	0	0	0.865661
	1178091	1178723		+	LMRG_00639	lmo1193	precorrin-8X methylmutase	0	0	0.139149	0	0	0.776458
	1178739	1179860		+	LMRG_00640	lmo1194	cobalamin biosynthesis protein CbiD	0	0	0.933105	0	0	0.260832
	1179857	1180453		+	LMRG_00641	lmo1195	precorrin-6y C515-methyltransferase CbiE subunit	0	0	0.935937	0	0	0.435839
	1180443	1181012		+	LMRG_00642	lmo1196	precorrin-8W decarboxylase	0	0	0.697739	0	0	0.445418
	1181018	1181767		+	LMRG_00643	lmo1197	precorrin-4 C(11)-methyltransferase	0	1	0.00327206	0	0	0.0348853
	1181754	1182785		+	LMRG_00644	lmo1198	cobalamin biosynthesis protein CbiG	0	0	0.419074	0	0	0.000586
	1182782	1183507		+	LMRG_00645	lmo1199	precorrin-3B C(17)-methyltransferase	1	0	0.166767	0	0	0.922789
	1183504	1184256		+	LMRG_00646	lmo1200	precorrin-6x reductase	1	1	0.0336575	1	0	0.528534
	1184256	1185737		+	LMRG_00647	lmo1201	uroporphyrin-III C-methyltransferase/uroporphyrinogen-III synthase	1	1	0.494912	1	1	0.027191
	1185734	1186519		+	LMRG_00648	lmo1202	sirohydrochlorin cobaltochelatase	1	1	2.17e-05	1	1	0.520238
	1186512	1187222		+	LMRG_00649	lmo1203	precorrin-2 C(20)-methyltransferase	1	1	0.00497084	1	1	0.718239
	1187219	1187953		+	LMRG_00650	lmo1204	cobalamin biosynthesis protein CbiM	2	1	0.00341309	1	1	0.623303
	1187950	1188246		+	LMRG_00651	lmo1205	cobalt transporter	2	1	0.0399807	1	1	0.981251
	1188233	1188910		+	LMRG_00652	lmo1206	cobalt ABC transporter	2	2	0.354452	2	2	0.506089
	1188923	1189729		+	LMRG_00653	lmo1207	ABC transporter ATP-binding protein	6	6	0.334882	6	5	0.712343
	1189729	1191264		+	LMRG_00654	lmo1208	cobyric acid synthase CobQ	34	41	0.265304	40	43	0.396824
	1191228	1191794	1191794	+	LMRG_00655	lmo1209	ATP:cob(I)alamin adenosyltransferase	58	71	0.349946	55	61	0.2675
1192306	1192306	1191839	1191839	-	LMRG_00656	lmo1210	hypothetical protein	114	107	0.563618	28	27	0.767105
1192773	1192769	1192320	1192307	-	LMRG_00657	lmo1211	integral membrane protein	74	66	0.21825	25	20	0.972502
	1192858	1193388		+	LMRG_00658	lmo1212	hypothetical protein	4	5	0.921992	6	8	0.115769
	1193419	1193730		+	LMRG_00659	lmo1213	hypothetical protein	8	11	0.218998	12	14	0.431769
	1193733	1194284		+	LMRG_00660	lmo1214	hypothetical protein	10	12	0.756069	9	9	0.553606
1194605	1194705	1195493	1195496	+	LMRG_00661	lmo1215	hypothetical protein	14	12	0.00385939	29	30	0.633694
1195703	1195763	1196776	1196777	+	LMRG_00662	lmo1216	bax protein	31	45	0.0248904	25	32	0.0738153
1196882	1196888	1197967	1197967	+	LMRG_00663	lmo1217	aminopeptidase	229	204	0.262394	153	159	0.844825
1197968	1197993	1198751	1198758	+	LMRG_00664	lmo1218	TrmH family RNA methyltransferase	254	219	0.167487	166	171	0.844858
1199160	1199155	1198796	1198791	-	LMRG_00665	lmo1219	hypothetical protein	131	118	0.439612	150	137	0.742117
1199311	1199312	1199635	1199638	+	LMRG_00666	lmo1220	hypothetical protein	392	417	0.779231	259	276	0.736582
1199841	1200002	1201054		+	LMRG_00667	lmo1221	phenylalanyl-tRNA synthetase subunit alpha	136	126	0.21392	144	131	1
	1201054	1203462	1203468	+	LMRG_00668	lmo1222	phenylalanyl-tRNA synthetase subunit beta	186	177	0.478966	197	177	0.978482
1203610	1203623	1204324	1204337	+	LMRG_00669	lmo1223	ABC transporter ATP-binding protein	16	18	0.36911	26	27	0.635941
1204338	1204338	1207748	1207748	+	LMRG_00670	lmo1224	hypothetical protein	34	34	0.460246	39	36	0.959081
1207846	1207846	1208298	1208313	+	LMRG_00671	lmo1225	hypothetical protein	69	81	0.518516	44	47	0.565323
1208314	1208314	1211514	1211514	+	LMRG_00672	lmo1226	hypothetical protein	72	108	0.0572941	61	78	0.482167
1211614	1211621	1212295	1212332	+	LMRG_00673	lmo1227	uracil-DNA glycosylase	9	11	0.876877	12	14	0.3288
1213257	1213214	1212333	1212333	-	LMRG_00674	lmo1228	ribonuclease HIII	61	46	0.0217731	48	50	0.431659
1213368	1213368	1213676		+	LMRG_00675	lmo1229	hypothetical protein	121	94	0.02009	142	156	0.295806
	1213676	1214218	1214220	+	LMRG_00676	lmo1230	CvpA family protein	142	126	0.0888861	135	152	0.499516
1214222	1214311	1216023	1216045	+	LMRG_00677	lmo1231	hypothetical protein	39	37	0.396624	60	55	0.912565
1216046	1216046	1218403	1218475	+	LMRG_00678	lmo1232	MutS2 protein	67	64	0.370605	82	76	0.976192
1218477	1218484	1218795	1218796	+	LMRG_00679	lmo1233	thioredoxin	1011	1456	0.0941468	402	442	0.756306
1218833	1218871	1220682	1220685	+	LMRG_00680	lmo1234	excinuclease ABC subunit C	102	110	0.964457	73	70	0.928797
1220866	1220872	1222086	1222086	+	LMRG_00681	lmo1235	aspartate kinase	27	24	0.239567	50	48	0.596198
1222636	1222636	1222142	1222133	-	LMRG_00682	lmo1236	hypothetical protein	69	54	0.013828	68	69	0.488
1222768	1222784	1223584	1223596	+	LMRG_00683	lmo1237	glutamate racemase	55	41	0.0171657	88	85	0.761196
1223597	1223597	1224343	1224343	+	LMRG_00684	lmo1238	ribonuclease PH	129	105	0.0186286	136	123	0.878723
1224344	1224347	1224958	1224988	+	LMRG_00685	lmo1239	rdgB/HAM1 family non-canonical purine NTP pyrophosphatase	129	104	0.0134322	116	104	0.888476
1224991	1224995	1225522	1225590	+	LMRG_00686	lmo1240	hypothetical protein	168	137	0.0129579	198	169	0.794893
1226069	1226174	1227436	1227436	+	LMRG_00687	lmo1241	hypothetical protein	9	44	3.75e-73	19	75	6.66e-36
1228089	1228071	1227478	1227478	-	LMRG_00688	lmo1242	hypothetical protein	38	44	0.917354	47	52	0.295234
1228674	1228674	1228225	1228126	-	LMRG_00689	lmo1243	hypothetical protein	35	31	0.0239698	48	60	0.183496
1228786	1228797	1229396	1229398	+	LMRG_00690	lmo1244	phosphoglycerate mutase	20	23	0.782265	15	20	0.128194
1229694	1229688	1229428	1229428	-	LMRG_00691	lmo1245	hypothetical protein	36	63	0.00387754	63	84	0.212866
1229812	1229812	1231224	1231248	+	LMRG_00692	lmo1246	ATP-dependent RNA helicase dbpA	64	62	0.457587	70	63	0.9032
1231249	1231249	1231512	1231512	+	LMRG_00693	lmo1247	hypothetical protein	82	89	0.710228	67	56	0.931167
	1231681	1232157		+	LMRG_00694	lmo1248	7,8-dihydro-8-oxoguanine-triphosphatase	7	4	1.28e-13	10	11	0.529807
	1232441	1232196		-	LMRG_00695	lmo1249	hypothetical protein	7	9	0.627571	8	7	0.671319
	1233643	1232438		-	LMRG_00696	lmo1250	hypothetical protein	8	6	0.000325	8	6	0.987366
	1233848	1234507		+	LMRG_00697	lmo1251	crp/Fnr family transcriptional regulator	9	10	0.403516	8	8	0.532279
1234752	1234743	1234549	1234549	-	LMRG_00698		hypothetical protein	202	224	0.587955	76	66	0.882536
	1235658	1234810		-	LMRG_00699	lmo1252	hypothetical protein	21	32	0.034718	9	8	0.725939
1236153	1236127	1235990	1235768	-	LMRG_00701		hypothetical protein	247	300	0.318191	200	215	0.368263
1236278	1236278	1236991	1236991	+	LMRG_00702	lmo1253	trehalose operon repressor	32	28	0.0494962	38	42	0.301002
	1238668	1237022	1237022	-	LMRG_00703	lmo1254	alpha-phosphotrehalase	169	113	0.0020699	4	4	0.547051
1240171	1240171	1238687	1238669	-	LMRG_00704	lmo1255	trehalose-specific PTS system IIBC component	241	151	0.000156	7	17	9.97e-09
1240172	1240287	1240739	1240745	+	LMRG_00705	lmo1256	hypothetical protein	9	11	0.995624	9	15	0.0186523
1241255	1241250	1240786	1240779	-	LMRG_00706	lmo1257	hypothetical protein	1441	1018	0.0518926	1025	1049	0.843639
1241439	1241439	1242359	1242359	+	LMRG_00707	lmo1258	hypothetical protein	19	27	0.135144	24	25	0.63662
	1243626	1242379	1242372	-	LMRG_00708	lmo1259	glutamate-5-semialdehyde dehydrogenase	70	75	0.974997	144	146	0.838963
1244443	1244440	1243610		-	LMRG_00709	lmo1260	glutamate 5-kinase	50	48	0.729849	109	118	0.781373
1245715	1245715	1244576	1244575	-	LMRG_00710	lmo1261	hypothetical protein	92	265	3.13e-24	58	146	5.35e-09
1246195	1246191	1245796	1245793	-	LMRG_00711	lmo1262	transcriptional regulator	65	43	1.08e-06	37	32	0.881499
	1246342	1246557		+	LMRG_00712	lmo1263	transcriptional regulator	0	0	0.0254214	0	0	0.002636
	1246676	1247209		+	LMRG_00713	lmo1264	hypothetical protein	0	0	0.352737	0	0	0.102202
	1247227	1247892		+	LMRG_00714	lmo1265	hypothetical protein	1	1	0.141565	0	1	0.0175777
1248149	1248154	1249092	1249167	+	LMRG_00715	lmo1266	hypothetical protein	38	21	1.87e-10	40	48	0.152529
1249173	1249207	1250490	1250490	+	LMRG_00716	lmo1267	trigger factor tig	1316	1086	0.255664	599	558	0.906885
1250491	1250675	1251934	1251934	+	LMRG_00718	lmo1268	ATP-dependent Clp protease	912	984	0.780794	449	504	0.531754
1252027	1252053	1252619	1252619	+	LMRG_00719	lmo1269	signal peptidase I	107	129	0.226914	170	183	0.789361
1252633	1252654	1253223	1253223	+	LMRG_00720	lmo1270	signal peptidase I	140	167	0.421598	206	220	0.783107
1253235	1253325	1253867	1253876	+	LMRG_00721	lmo1271	signal peptidase I	131	118	0.17469	141	133	0.849
1253877	1253877	1254740		+	LMRG_00722	lmo1272	ribosome biogenesis GTP-binding protein YlqF	155	135	0.0737169	148	141	0.952738
	1254737	1255522	1255523	+	LMRG_00723	lmo1273	ribonuclease HII	198	176	0.127556	144	129	0.854584
	1255656	1256516		+	LMRG_00724	lmo1274	DNA processing protein	4	4	0.144278	3	3	0.793412
1256673	1256788	1258866	1258877	+	LMRG_00725	lmo1275	DNA topoisomerase I	89	114	0.348727	84	91	0.709942
1258918	1258929	1260233	1260252	+	LMRG_00726	lmo1276	tRNA:m(5)U-54 methyltransferase	60	78	0.15683	48	52	0.376231
1260468	1260516	1261418	1261419	+	LMRG_00727	lmo1277	tyrosine recombinase XerC	194	363	0.000238	191	240	0.448322
1261437	1261439	1261978	1261991	+	LMRG_00728	lmo1278	ATP-dependent HslUV protease	166	324	3.23e-09	141	169	0.431769
1261992	1261992	1263401	1263421	+	LMRG_00729	lmo1279	heat shock protein HslVU	179	389	2.63e-06	168	220	0.352582
	1263422	1264201	1264201	+	LMRG_00730	lmo1280	GTP-sensing transcriptional pleiotropic repressor CodY	268	2	0	155	1	0
1264299	1264304	1264723	1264725	+	LMRG_00731	lmo1281	4-hydroxybenzoyl-CoA thioesterase	42	76	0.000196	34	64	0.000667
1264743	1264745	1265056	1265058	+	LMRG_00732	lmo1282	hypothetical protein	47	73	0.0373935	44	75	0.0159414
1265059	1265059	1265931	1265931	+	LMRG_00733	lmo1283	hypothetical protein	43	74	2.87e-05	43	65	0.00359917
1266574	1266569	1265973	1265973	-	LMRG_00734	lmo1284	hypothetical protein	139	118	0.0349044	89	81	0.752257
1266718	1266727	1267134	1267134	+	LMRG_00735	lmo1285	hypothetical protein	265	218	0.017909	266	290	0.71455
1267218	1267315	1269282		+	LMRG_00736	lmo1286	DNA topoisomerase IV B subunit	156	120	0.0298689	75	63	0.894771
	1269279	1271738	1271743	+	LMRG_00737	lmo1287	DNA topoisomerase IV A subunit	347	258	0.0261003	120	96	0.600321
1271821	1271821	1272288	1272288	+	LMRG_00738	lmo1288	S-ribosylhomocysteinase	65	62	0.326133	97	103	0.384554
	1272615	1274348		+	LMRG_00739	lmo1289	hypothetical protein	5	5	0.258587	8	9	0.663742
	1274680	1276476		+	LMRG_00740	lmo1290	internalin	6	5	0.00150606	9	9	0.744316
1278441	1278378	1276510	1276504	-	LMRG_00741	lmo1291	hypothetical protein	153	205	0.17469	229	304	0.456083
1278588	1278591	1279289	1279290	+	LMRG_00742	lmo1292	hypothetical protein	16	26	0.0232824	29	35	0.29266
1279516	1279522	1281198	1281198	+	LMRG_00743	lmo1293	glycerol-3-phosphate dehydrogenase	83	130	0.00696483	57	104	0.0164293
1281324	1281324	1282241	1282289	+	LMRG_00744	lmo1294	tRNA delta(2)-isopentenylpyrophosphate transferase	169	117	5.75e-05	90	75	0.907678
1282322	1282364	1282597	1282598	+	LMRG_00745	lmo1295	host factor-I protein	270	463	5.8e-07	184	335	1.67e-05
1282700	1282702	1283931		+	LMRG_02975	lmo1296	GTP-binding protein HflX	38	34	0.395651	20	17	0.992651
	1283924	1285150	1285150	+	LMRG_02856	lmo1297	aluminum resistance protein	61	51	0.0287303	26	24	0.752257
1285344	1285354	1285722	1285784	+	LMRG_00748	lmo1298	HTH-type transcriptional regulator glnR	325	73	7.78e-124	1644	470	1.08e-07
1285793	1285793	1287127	1287127	+	LMRG_00749	lmo1299	glutamine synthetase type I	504	121	2.75e-63	2211	690	0.0199446
1287187	1287271	1288566	1288566	+	LMRG_00750	lmo1300	arsenical pump membrane protein	31	26	0.161416	27	18	0.384958
1289131	1289131	1288610	1288601	-	LMRG_00751	lmo1301	hypothetical protein	242	185	0.00118783	765	599	0.814736
1289782	1289776	1289162	1289132	-	LMRG_00752	lmo1302	LexA repressor	228	180	0.00670931	598	459	0.663742
1289914	1289934	1290263	1290263	+	LMRG_00753	lmo1303	cell division suppressor protein yneA	25	25	0.136934	348	225	0.300809
1290338	1290355	1290582	1290622	+	LMRG_00754	lmo1304	hypothetical protein	126	124	0.395537	235	160	0.650746
1290729	1290729	1292723	1292729	+	LMRG_00755	lmo1305	transketolase	434	475	0.800839	492	364	0.527913
1292832	1292944	1293183	1293202	+	LMRG_00756	lmo1306	hypothetical protein	3106	2641	0.142277	457	375	0.696623
1294076	1294076	1293234	1293234	-	LMRG_00757	lmo1307	hypothetical protein	13	13	0.160421	13	13	0.670088
1294826	1294826	1294095	1294077	-	LMRG_00758	lmo1308	hypothetical protein	22	22	0.209428	28	27	0.761342
1295363	1295354	1294848	1294827	-	LMRG_00759	lmo1309	hypothetical protein	17	16	0.0444545	16	14	0.714079
	1296668	1295364		-	LMRG_00760	lmo1310	hypothetical protein	5	3	2.63e-05	6	3	0.689089
	1297857	1296658		-	LMRG_00761	lmo1311	hypothetical protein	4	2	9.87e-06	4	2	0.794893
	1298215	1297841		-	LMRG_00762	lmo1312	hypothetical protein	1	1	0.394868	3	2	0.710717
1298468	1298508	1299236		+	LMRG_00763	lmo1313	UMP kinase	223	198	0.125437	129	125	0.976192
	1299236	1299793	1299816	+	LMRG_00764	lmo1314	ribosome recycling factor	337	317	0.446687	138	134	0.817917
1299996	1300023	1300781	1300782	+	LMRG_00765	lmo1315	di-trans,poly-cis-decaprenylcistransferase	63	57	0.460246	63	66	0.400154
1300786	1300795	1301583	1301597	+	LMRG_00766	lmo1316	phosphatidate cytidylyltransferase	55	53	0.732818	60	59	0.550078
1301598	1301598	1302740	1302740	+	LMRG_00767	lmo1317	1-deoxy-D-xylulose 5-phosphate reductoisomerase	69	64	0.200227	70	70	0.784461
1302741	1302754	1304016	1304055	+	LMRG_00768	lmo1318	RIP metalloprotease RseP	116	107	0.209428	129	140	0.743651
1304056	1304056	1305762	1305762	+	LMRG_00769	lmo1319	prolyl-tRNA synthetase	198	170	0.0834341	154	154	0.975073
1305787	1305867	1310201	1310289	+	LMRG_00770	lmo1320	DNA polymerase III subunit alpha	108	90	0.164078	94	93	0.931167
1310372	1310383	1310850	1310879	+	LMRG_00771	lmo1321	hypothetical protein	278	260	0.21484	249	246	0.913821
1310880	1310880	1311998	1311998	+	LMRG_00772	lmo1322	transcription termination factor NusA	365	352	0.53471	276	268	0.979553
1312000	1312013	1312297		+	LMRG_00773	lmo1323	hypothetical protein	278	261	0.265124	207	186	0.761329
	1312290	1312589	1312611	+	LMRG_00774	lmo1324	hypothetical protein	280	260	0.235244	192	190	0.547051
1312612	1312612	1314957		+	LMRG_00775	lmo1325	translation initiation factor IF-2	438	409	0.392995	272	244	0.899412
	1314954	1315232	1315248	+	LMRG_00776	lmo1326	hypothetical protein	528	481	0.183501	331	284	0.878723
1315249	1315249	1315593	1315593	+	LMRG_00777	lmo1327	ribosome-binding factor A	497	467	0.35284	217	196	0.906885
1315594	1315691	1316605	1316668	+	LMRG_00778	lmo1328	tRNA pseudouridine synthase B	40	37	0.438801	29	25	0.952266
1316670	1316675	1317619	1317691	+	LMRG_00779	lmo1329	riboflavin biosynthesis protein RibF	164	191	0.605741	68	62	0.783107
1317702	1317756	1318025	1318104	+	LMRG_00780	lmo1330	30S ribosomal protein S15	6244	5964	0.523152	1196	1206	0.920038
1318188	1318274	1320445	1320445	+	LMRG_00781	lmo1331	polyribonucleotide nucleotidyltransferase	399	422	0.711218	221	191	0.985124
1321609	1321526	1320486	1320486	-	LMRG_00782	lmo1332	ribosome biogenesis GTPase rsgA 1	90	76	0.0405761	112	116	0.831392
1322191	1322148	1321687	1321681	-	LMRG_00783	lmo1333	hypothetical protein	447	430	0.605538	277	322	0.692652
1322661	1322661	1322194	1322193	-	LMRG_00784	lmo1334	secreted protein	455	437	0.587126	244	285	0.638485
1322721	1322748	1322897	1322897	+	LMRG_00785	lmo1335	50S ribosomal protein L33	1282	1138	0.252671	278	264	0.633694
1322900	1322953	1323492	1323492	+	LMRG_00786	lmo1336	5-formyltetrahydrofolate cyclo-ligase	58	56	0.443222	35	43	0.294073
1323573	1323573	1325129	1325129	+	LMRG_00787	lmo1337	rhomboid family protein	66	60	0.144747	113	115	0.841813
1325130	1325142	1325354	1325359	+	LMRG_00788	lmo1338	hypothetical protein	52	48	0.0209191	87	80	0.831392
1325366	1325379	1326347	1326347	+	LMRG_00789	lmo1339	glucokinase	75	77	0.756069	121	110	0.91966
1326348	1326481	1327572	1327572	+	LMRG_00790	lmo1340	hypothetical protein	59	64	0.907504	67	71	0.622472
	1327907	1327590		-	LMRG_00791	lmo1341	late competence protein ComGG	1	1	0.516297	2	2	0.459314
	1328371	1327904		-	LMRG_00792	lmo1342	competence protein ComGF	1	1	0.610489	2	2	0.0601577
	1328618	1328334		-	LMRG_00793	lmo1343	competence protein ComGE	1	1	0.980248	1	2	0.0018316
	1329033	1328605		-	LMRG_00794	lmo1344	late competence protein ComGD	1	1	0.171778	2	2	0.166605
	1329353	1329030		-	LMRG_00795	lmo1345	competence protein ComGC	1	1	0.00233139	1	2	0.034781
	1330398	1329367		-	LMRG_00796	lmo1346	competence protein ComGB	2	1	2.85e-05	3	3	0.465108
	1331398	1330376		-	LMRG_00797	lmo1347	competence protein ComGA	1	1	1.09e-07	4	3	0.691892
	1331937	1333025		+	LMRG_00798	lmo1348	glycine cleavage system T protein	22	16	0.000293	8	6	1
1333026	1333041	1334387		+	LMRG_00799	lmo1349	glycine cleavage system P-protein	34	30	0.321526	20	15	0.742117
	1334384	1335850	1335850	+	LMRG_00800	lmo1350	glycine dehydrogenase subunit 2	50	47	0.279659	37	28	0.877209
1336287	1336270	1335890	1335890	-	LMRG_00801	lmo1351	hypothetical protein	446	380	0.0612395	227	195	0.931167
1336604	1336604	1336332	1336303	-	LMRG_00802	lmo1352	hypothetical protein	81	77	0.18709	92	79	0.976
1337583	1337582	1336617	1336611	-	LMRG_00803	lmo1353	hypothetical protein	53	43	0.0970986	45	44	0.603501
1337726	1337762	1338823	1338885	+	LMRG_00804	lmo1354	X-Pro aminopeptidase	108	124	0.850386	123	138	0.742321
1338900	1338926	1339483	1339495	+	LMRG_00805	lmo1355	translation elongation factor P	377	303	0.071262	215	217	0.864023
1339608	1339642	1340109	1340118	+	LMRG_00806	lmo1356	acetyl-CoA carboxylase	297	242	0.0177226	257	257	0.878723
1340123	1340123	1341487	1341490	+	LMRG_00807	lmo1357	acetyl-CoA carboxylase	294	281	0.507731	272	258	0.991386
1341491	1341491	1341898	1341928	+	LMRG_00808	lmo1358	hypothetical protein	416	408	0.540852	337	319	0.951209
1341929	1341929	1342315	1342315	+	LMRG_00809	lmo1359	transcription antitermination factor NusB	504	514	0.826088	278	275	0.937445
1342316	1342412	1343266	1343281	+	LMRG_00810	lmo1360	hypothetical protein	120	114	0.284382	105	94	0.975523
1343282	1343282	1344637		+	LMRG_00811	lmo1361	exodeoxyribonuclease VII large subunit	111	113	0.681001	85	78	0.931167
	1344627	1344854	1344854	+	LMRG_00812	lmo1362	exodeoxyribonuclease VII small subunit	112	118	0.677488	107	98	0.920038
1344855	1344857	1345738	1345738	+	LMRG_00813	lmo1363	geranyltranstransferase	94	100	0.946229	82	77	0.837927
1345859	1345937	1346137	1346162	+	LMRG_00814	lmo1364	cold shock-like protein cspLA	15885	11978	0.0428741	9026	8099	0.94005
1346285	1346304	1348133		+	LMRG_00815	lmo1365	1-deoxy-D-xylulose-5-phosphate synthase	31	31	0.816147	50	50	0.894771
	1348130	1348954	1348954	+	LMRG_00816	lmo1366	hemolysin	92	99	0.950602	94	97	0.710577
1349144	1349145	1349594	1349599	+	LMRG_00817	lmo1367	arginine repressor	76	71	0.415546	53	55	0.597749
1349601	1349617	1351308	1351308	+	LMRG_00818	lmo1368	DNA repair protein RecN	58	52	0.141856	45	44	0.805004
1351382	1351436	1352302	1352424	+	LMRG_00819	lmo1369	phosphate butyryltransferase	152	134	0.0828721	186	179	0.945022
1352439	1352439	1353506	1353520	+	LMRG_00820	lmo1370	butyrate kinase	88	79	0.185005	146	134	0.993815
1353521	1353521	1354948	1354948	+	LMRG_00821	lmo1371	dihydrolipoyl dehydrogenase	174	135	0.0500521	185	139	0.640182
1354949	1354973	1355968	1355975	+	LMRG_00822	lmo1372	2-oxoisovalerate dehydrogenase E1 component	285	200	0.00762526	257	173	0.397835
1355976	1355985	1356968	1356998	+	LMRG_00823	lmo1373	2-oxoisovalerate dehydrogenase E1 component	216	151	0.00095	217	139	0.426937
1356999	1356999	1358249	1358254	+	LMRG_00824	lmo1374	2-oxoisovalerate dehydrogenase E2 component	203	146	0.00954085	176	117	0.44759
1358622	1358624	1359718	1359819	+	LMRG_00826	lmo1375	peptidase T-like protein	27	60	6.03e-11	15	30	4.68e-05
1359822	1359863	1361281	1361287	+	LMRG_00828	lmo1376	6-phosphogluconate dehydrogenase	522	813	0.229355	438	520	0.469986
1361462	1361471	1362151		+	LMRG_00829	lmo1377	KDP operon response regulator KdpE	64	84	0.061931	83	103	0.135243
	1362148	1363599	1363599	+	LMRG_00830	lmo1378	sensor histidine kinase	66	85	0.133325	97	115	0.681878
1364462	1364462	1363635	1363632	-	LMRG_00831	lmo1379	membrane protein oxaA 2	138	124	0.0779758	159	181	0.721423
1364791	1364780	1364499	1364463	-	LMRG_00832	lmo1380	hypothetical protein	154	121	0.0554927	117	142	0.128646
1365155	1365147	1364866	1364799	-	LMRG_00833	lmo1381	acylphosphatase	23	39	0.0348089	35	49	0.0684562
1365280	1365287	1365634	1365634	+	LMRG_00834	lmo1382	hypothetical protein	85	86	0.626686	127	142	0.243113
1365651	1365663	1366739	1366741	+	LMRG_00835	lmo1383	isopentenyl-diphosphate delta-isomerase type 2	86	96	0.833473	128	149	0.714409
1367776	1367739	1366780	1366780	-	LMRG_00836	lmo1384	hypothetical protein	255	379	0.0535801	86	95	0.647225
1367949	1367991	1368917	1368922	+	LMRG_00837	lmo1385	membrane protein	38	35	0.382492	68	69	0.527913
1369060	1369069	1371342	1371342	+	LMRG_00838	lmo1386	DNA translocase ftsK	88	69	0.0373226	107	87	0.826937
1372214	1372214	1371375	1371375	-	LMRG_00839	lmo1387	pyrroline-5-carboxylate reductase	19	27	0.165209	29	35	0.168533
1372453	1372567	1373640	1373682	+	LMRG_00840	lmo1388	ABC transporter	769	287	2.57e-18	538	342	0.642506
1374008	1374073	1375614		+	LMRG_00841	lmo1389	simple sugar transport system ATP-binding protein	139	100	0.00386489	92	73	0.776458
	1375607	1376659		+	LMRG_00842	lmo1390	simple sugar transport system permease	188	159	0.150643	95	73	0.666568
	1376656	1377606	1377608	+	LMRG_00843	lmo1391	simple sugar transport system permease	257	231	0.298969	84	67	0.872033
1377724	1377724	1379016		+	LMRG_00844	lmo1392	zinc metallopeptidase	83	95	0.711014	53	58	0.461335
	1378997	1380283	1380371	+	LMRG_00845	lmo1393	M16 family metallopeptidase	96	118	0.487242	77	90	0.547051
1380375	1380375	1381106	1381154	+	LMRG_00846	lmo1394	3-oxoacyl-ACP reductase	166	181	0.899783	316	327	0.896415
1381157	1381157	1382086	1382102	+	LMRG_00847	lmo1395	hypothetical protein	229	268	0.709968	317	338	0.831392
1382114	1382176	1382754	1382754	+	LMRG_00848	lmo1396	CDP-diacylglycerol--glycerol-3-phosphate 3-phosphatidyltransferase	173	167	0.374689	137	141	0.73627
1382773	1382823	1384067	1384298	+	LMRG_00849	lmo1397	competence damage-inducible protein A	27	25	0.34947	40	43	0.357382
1384302	1384340	1385386	1385405	+	LMRG_00850	lmo1398	recombinase A	539	428	0.147224	1868	1242	0.452927
1385542	1385687	1387249	1387263	+	LMRG_00851	lmo1399	hypothetical protein	1035	985	0.511915	1216	1205	0.931167
1387359	1387363	1387860	1387865	+	LMRG_00852	lmo1400	acetyltransferase	79	70	0.342737	116	132	0.277002
1387866	1387866	1388669		+	LMRG_00853	lmo1401	hypothetical protein	144	126	0.0518353	161	185	0.712343
	1388662	1389048	1389049	+	LMRG_00854	lmo1402	hypothetical protein	186	196	0.939974	184	211	0.436185
1389158	1389158	1391740	1391759	+	LMRG_00855	lmo1403	DNA mismatch repair protein MutS	59	56	0.3621	74	75	0.831392
1391760	1391760	1393565	1393565	+	LMRG_00856	lmo1404	DNA mismatch repair protein mutL	95	94	0.619674	118	113	0.932194
1393581	1393582	1394130	1394130	+	LMRG_00857	lmo1405	glycerol uptake operon antiterminator	155	149	0.419301	146	141	0.842878
1394505	1394556	1396787	1396799	+	LMRG_00858	lmo1406	formate acetyltransferase	323	255	0.113348	216	194	0.972502
1396800	1396864	1397610	1397610	+	LMRG_00859	lmo1407	pyruvate formate-lyase activating enzyme	241	134	4.65e-11	148	125	0.727752
1398183	1398175	1397645	1397645	-	LMRG_00860	lmo1408	hypothetical protein	14	14	0.196693	16	18	0.452498
	1398342	1399535	1399535	+	LMRG_00861	lmo1409	hypothetical protein	4	4	0.726579	14	12	0.922789
	1399670	1400218		+	LMRG_00862	lmo1410	hypothetical protein	9	8	0.119161	10	11	0.493928
1400219	1400235	1400462	1400492	+	LMRG_00863	lmo1411	transcriptional regulator	11	12	0.922253	21	23	0.444165
1400498	1400503	1401036	1401057	+	LMRG_00864	lmo1412	DNA topology modulation protein FlaR	10	10	0.173319	15	17	0.360619
	1402609	1401290		-	LMRG_00865	lmo1413	peptidoglycan bound protein	18	13	0.000359	12	10	0.930503
1403964	1403964	1402795	1402789	-	LMRG_00866	lmo1414	acetyl-CoA C-acetyltransferase	137	139	0.672853	126	137	0.802319
1404101	1404114	1405280	1405280	+	LMRG_00867	lmo1415	hydroxymethylglutaryl-CoA synthase	122	128	0.813552	64	68	0.639992
1405905	1405903	1405304	1405304	-	LMRG_00868	lmo1416	hypothetical protein	35	34	0.221627	25	25	0.662071
	1407217	1405973		-	LMRG_00869	lmo1417	MFS transporter	16	19	0.837341	15	13	0.872033
1408511	1408504	1407236	1407229	-	LMRG_00870	lmo1418	nucleotide pyrophosphatase	21	25	0.597867	19	17	0.952311
1409605	1409605	1408568	1408568	-	LMRG_00871	lmo1419	hypothetical protein	98	105	0.938663	39	44	0.247026
1410521	1410518	1409622	1409620	-	LMRG_00872	lmo1420	UDP-N-acetylenolpyruvoylglucosamine reductase	46	53	0.409695	44	44	0.518259
1410713	1410734	1411720		+	LMRG_00873	lmo1421	osmoprotectant transport system ATP-binding protein	34	125	6.67e-53	230	286	0.488
	1411717	1413231	1413240	+	LMRG_00874	lmo1422	hypothetical protein	41	154	4.28e-73	215	267	0.678602
1414097	1414097	1413267	1413256	-	LMRG_00875	lmo1423	hypothetical protein	222	213	0.507977	911	874	0.865723
1415583	1415582	1414236	1414098	-	LMRG_00876	lmo1424	manganese transporter mntH	210	170	0.0851746	801	784	0.848472
1416366	1416366	1415695	1415681	-	LMRG_00877	lmo1425	osmoprotectant transport system permease	14	387	0	128	366	7.84e-09
1417308	1417307	1416381	1416367	-	LMRG_00878	lmo1426	osmoprotectant transport system substrate-binding protein	12	291	0	95	305	2.14e-11
1417968	1417965	1417309	1417309	-	LMRG_00879	lmo1427	osmoprotectant transport system permease	13	289	0	92	313	7.76e-23
1419183	1419162	1417969	1417969	-	LMRG_00880	lmo1428	osmoprotectant transport system ATP-binding protein	17	221	0	60	236	5.19e-24
	1420014	1419454	1419454	-	LMRG_00881	lmo1429	proton-coupled thiamine transporter YuaJ	15	11	0.000842	13	13	0.607439
1420649	1420646	1420263	1420015	-	LMRG_00882	lmo1430	hypothetical protein	11	12	0.399771	14	15	0.479092
1420759	1420786	1422387	1422388	+	LMRG_00883	lmo1431	hypothetical protein	245	229	0.411296	134	135	0.881669
1423082	1423076	1422426	1422426	-	LMRG_00884	lmo1432	hypothetical protein	69	134	2.94e-10	115	188	0.0117376
1424469	1424469	1423129	1423084	-	LMRG_00885	lmo1433	glutathione reductase	9	30	1.02e-29	18	54	1.02e-18
1426225	1426225	1424558	1424546	-	LMRG_00886	lmo1434	hypothetical protein	274	318	0.972989	337	362	0.627318
1427140	1427126	1426245	1426226	-	LMRG_00887	lmo1435	dihydrodipicolinate synthase	204	226	0.876877	312	335	0.798843
1428352	1428352	1427141	1427141	-	LMRG_00888	lmo1436	aspartate kinase	160	179	0.813552	288	307	0.884811
1429456	1429407	1428364	1428353	-	LMRG_00889	lmo1437	aspartate-semialdehyde dehydrogenase	99	102	0.715557	191	221	0.650746
1431771	1431770	1429605	1429599	-	LMRG_00890	lmo1438	hypothetical protein	151	155	0.714024	173	200	0.763654
1432589	1432508	1431900	1431899	-	LMRG_00891	lmo1439	superoxide dismutase	2324	3437	0.636931	1211	1613	0.441069
1432735	1432809	1433609	1433611	+	LMRG_00892	lmo1440	hypothetical protein	256	230	0.349265	188	161	0.930456
1433714	1433722	1434828	1434834	+	LMRG_00893	lmo1441	4-hydroxy-3-methylbut-2-en-1-yl diphosphate synthase	27	32	0.576207	39	43	0.294755
1434858	1434864	1435571		+	LMRG_00894	lmo1442	hypothetical protein	29	36	0.652705	43	44	0.445418
	1435562	1435888	1435933	+	LMRG_00895	lmo1443	hypothetical protein	37	52	0.275662	47	50	0.565323
	1436854	1435970		-	LMRG_00896	lmo1444	foldase PrsA	8	9	0.616766	6	6	0.613597
	1437416	1436991	1436991	-	LMRG_00897	lmo1445	transcriptional regulator ZurR	96	86	0.378595	65	58	0.889885
	1438284	1437397		-	LMRG_00898	lmo1446	zinc transport system permease	52	39	0.0222557	43	41	0.640406
1439028	1439023	1438250		-	LMRG_00899	lmo1447	zinc uptake system ATP-binding protein zurA	78	55	0.00416816	57	54	0.647757
1440107	1440092	1439166	1439163	-	LMRG_00900	lmo1448	manganese-dependent inorganic pyrophosphatase	398	312	0.0132494	298	287	0.957472
1441001	1441001	1440108	1440108	-	LMRG_00901	lmo1449	endonuclease 4	276	206	0.0207738	249	234	0.984734
1442336	1442323	1441016	1441002	-	LMRG_00902	lmo1450	DEAD-box ATP-dependent RNA helicase cshB	313	228	0.00238449	265	275	0.90697
1442462	1442469	1443464	1443471	+	LMRG_00903	lmo1451	LytB protein	17	15	0.0333016	22	24	0.569691
	1444631	1443510	1443506	-	LMRG_00904	lmo1452	hypothetical protein	150	145	0.478966	59	72	0.263846
1445397	1445350	1444628		-	LMRG_00905	lmo1453	hypothetical protein	101	92	0.193066	45	52	0.183496
1446556	1446524	1445400	1445398	-	LMRG_00906	lmo1454	RNA polymerase sigma factor rpoD	445	468	0.709968	275	341	0.676101
1448518	1448499	1446619	1446584	-	LMRG_00907	lmo1455	DNA primase	227	174	0.015292	176	143	0.673384
1449035	1448968	1448519	1448519	-	LMRG_00908	lmo1456	hypothetical protein	267	201	0.000759	208	172	0.818885
1449986	1449973	1449149	1449149	-	LMRG_00909	lmo1457	hypothetical protein	241	211	0.245461	228	350	0.105531
	1452073	1450007	1450004	-	LMRG_00910	lmo1458	glycyl-tRNA synthetase subunit beta	162	148	0.18471	141	210	0.360619
1452956	1452956	1452066		-	LMRG_00911	lmo1459	glycyl-tRNA synthetase subunit alpha	83	74	0.0941688	66	83	0.133828
	1454003	1454770	1454770	+	LMRG_00913	lmo1461	hypothetical protein	39	33	0.0254251	36	39	0.348979
	1454004	1453237	1453042	-	LMRG_00912	lmo1460	DNA repair protein RecO	52	45	0.228987	81	83	0.495744
	1455724	1454819	1454814	-	LMRG_00914	lmo1462	GTP-binding protein Era	169	167	0.496268	146	142	0.920038
1456116	1456116	1455721		-	LMRG_00915	lmo1463	cytidine deaminase	136	121	0.3585	160	155	0.637862
	1456530	1456141	1456124	-	LMRG_00916	lmo1464	diacylglycerol kinase	93	95	0.897656	105	108	0.47136
1457015	1456999	1456514		-	LMRG_00917	lmo1465	metalloprotease	118	123	0.923604	154	160	0.662071
1459172	1459172	1457016	1457016	-	LMRG_00918	lmo1466	hypothetical protein	91	91	0.765195	145	152	0.87207
1460155	1460147	1459188	1459173	-	LMRG_00919	lmo1467	phosphate starvation-inducible protein PhoH	90	88	0.501317	153	165	0.820134
1460790	1460790	1460335	1460298	-	LMRG_00921	lmo1468	hypothetical protein	5427	4387	0.17469	3519	3668	0.915691
1461053	1461007	1460801	1460791	-	LMRG_00922	lmo1469	30S ribosomal protein S21	6138	5079	0.233971	4280	4333	0.974637
	1461939	1461172	1461060	-	LMRG_00923	lmo1470	ribosomal RNA small subunit methyltransferase E	70	79	0.533923	45	42	0.62362
1462892	1462884	1461940		-	LMRG_00924	lmo1471	50S ribosomal protein L11 methyltransferase	66	70	0.970623	43	43	0.543198
1464122	1464090	1462957	1462897	-	LMRG_00925	lmo1472	chaperone DnaJ	135	184	0.129308	109	115	0.820134
1466073	1466073	1464232	1464232	-	LMRG_00926	lmo1473	chaperone DnaK	263	407	0.31318	331	337	0.678602
1466686	1466682	1466107	1466074	-	LMRG_00927	lmo1474	co-chaperone GrpE	130	192	0.00486728	151	156	0.819642
1467779	1467761	1466724	1466689	-	LMRG_00928	lmo1475	heat-inducible transcription repressor HrcA	177	266	0.0697507	206	210	0.865723
1469069	1469065	1467908	1467892	-	LMRG_00929	lmo1476	oxygen-independent coproporphyrinogen III oxidase	56	54	0.526231	32	35	0.358409
	1470182	1469154		-	LMRG_00930	lmo1477	hypothetical protein	10	9	0.034718	4	4	0.661711
1470260	1470295	1470732	1470739	+	LMRG_00931	lmo1478	MarR family transcriptional regulator	18	19	0.36254	11	15	0.214288
1472634	1472602	1470776	1470771	-	LMRG_00932	lmo1479	GTP-binding protein LepA	181	139	0.019802	116	118	0.862937
1472775	1472835	1473089	1473101	+	LMRG_00933	lmo1480	30S ribosomal protein S20	8274	6737	0.265728	1336	1261	1
1474206	1474206	1473175	1473175	-	LMRG_00934	lmo1481	DNA polymerase III subunit delta	65	52	0.0389861	56	53	0.642506
1476496	1476496	1474274	1474269	-	LMRG_00935	lmo1482	competence protein ComEC/Rec2	12	11	0.110491	29	28	0.661687
1477096	1477091	1476531	1476526	-	LMRG_00936	lmo1483	ComE operon protein 2	44	41	0.164183	65	70	0.385397
	1477798	1477163		-	LMRG_00937	lmo1484	competence protein ComEA	2	2	0.00331609	5	3	0.969066
1478653	1478599	1477868	1477868	-	LMRG_00938	lmo1485	hypothetical protein	32	26	0.00864679	22	20	0.816853
1479014	1479010	1478654	1478654	-	LMRG_00939	lmo1486	iojap protein 155	291	232	0.00995267	180	171	0.679779
	1479590	1479015	1479015	-	LMRG_00940	lmo1487	hypothetical protein	269	214	0.0125822	279	259	0.989337
1480143	1480143	1479577		-	LMRG_00941	lmo1488	nicotinate nucleotide adenylyltransferase	227	178	0.00257026	218	195	0.92057
	1480451	1480161	1480144	-	LMRG_00942	lmo1489	hypothetical protein	167	126	0.0220865	164	143	0.849384
1481291	1481272	1480451		-	LMRG_00943	lmo1490	shikimate 5-dehydrogenase	146	110	0.000691	178	155	0.950869
	1482392	1481292	1481292	-	LMRG_00944	lmo1491	ribosome biogenesis GTPase YqeH	111	82	0.000349	144	130	0.992741
1482931	1482910	1482389		-	LMRG_00945	lmo1492	HAD superfamily phosphatase	71	44	6.27e-07	114	106	0.685467
1483069	1483072	1484880	1484880	+	LMRG_00946	lmo1493	hypothetical protein	182	163	0.159417	139	150	0.794893
1485665	1485616	1484915	1484912	-	LMRG_01476	lmo1494	MTA/SAH nucleosidase	171	197	0.83329	122	148	0.459314
1486289	1486289	1485666	1485666	-	LMRG_01475	lmo1495	hypothetical protein	334	426	0.392759	218	260	0.676101
1486841	1486822	1486340	1486328	-	LMRG_01474	lmo1496	transcription elongation factor greA	176	196	0.808234	158	171	0.624
	1487645	1487016	1486958	-	LMRG_01473	lmo1497	uridine kinase	53	38	0.000425	23	21	0.829116
1488371	1488295	1487642		-	LMRG_01472	lmo1498	O-methyltransferase	28	17	3.33e-10	19	17	0.761196
1489447	1489442	1488372	1488372	-	LMRG_01471	lmo1499	aminodeoxychorismate lyase	101	82	0.0123693	106	105	0.906885
1489597	1489645	1490271	1490271	+	LMRG_01470	lmo1500	hypothetical protein	49	46	0.244195	40	42	0.490809
1490626	1490618	1490316	1490305	-	LMRG_01469	lmo1501	hypothetical protein	1164	1003	0.0820923	659	729	0.709621
	1491050	1490634	1490628	-	LMRG_01468	lmo1502	hypothetical protein	886	757	0.0834341	716	804	0.756306
1491319	1491319	1491047		-	LMRG_01467	lmo1503	hypothetical protein	1096	946	0.137195	852	903	0.867601
1494291	1494050	1491411	1491325	-	LMRG_01466	lmo1504	alanyl-tRNA synthetase	209	166	0.144957	145	114	0.778974
	1495052	1494357		-	LMRG_01465	lmo1505	hypothetical protein	2	2	0.213478	2	2	0.0700519
	1496563	1495061		-	LMRG_01464	lmo1506	hypothetical protein	2	2	0.570977	2	2	0.192753
1496724	1496730	1497416	1497421	+	LMRG_01463	lmo1507	hypothetical protein	18	16	0.0139085	17	17	0.681204
1497422	1497422	1498852	1498852	+	LMRG_01462	lmo1508	sensor histidine kinase	24	23	0.427684	25	26	0.478612
1501290	1501290	1498894	1498889	-	LMRG_01461	lmo1509	recombinase D	118	118	0.510849	116	111	0.938943
1501986	1501986	1501318	1501291	-	LMRG_01460	lmo1510	hypothetical protein	77	75	0.811548	68	67	0.561669
1502741	1502737	1501997	1501987	-	LMRG_01459	lmo1511	hypothetical protein	66	60	0.488999	63	61	0.619924
1503988	1503970	1502855	1502849	-	LMRG_01458	lmo1512	tRNA methyl transferase	167	182	0.935921	102	88	0.761342
1505171	1505137	1503989	1503989	-	LMRG_01457	lmo1513	cysteine desulfurase	85	89	0.820778	70	63	0.981706
1506800	1506800	1505517	1505491	-	LMRG_01456	lmo1514	ATPase	33	30	0.50109	86	80	0.92057
1506937	1506949	1507371	1507371	+	LMRG_01455	lmo1515	HTH-type transcriptional regulator cymR	175	216	0.249308	63	80	0.0913549
1507597	1507616	1508821	1508821	+	LMRG_01454	lmo1516	amt familyammonium transporter	21	15	0.000778	253	20	0
1508822	1508835	1509200	1509332	+	LMRG_01453	lmo1517	nitrogen regulatory protein P-II	24	20	0.00534821	284	22	1.36e-188
1509338	1509350	1509730	1509730	+	LMRG_01452	lmo1518	hypothetical protein	76	63	0.0171432	267	57	1.85e-33
1511546	1511544	1509769	1509762	-	LMRG_01451	lmo1519	aspartyl-tRNA synthetase	240	222	0.397468	288	282	0.874481
1513100	1512824	1511547	1511547	-	LMRG_01450	lmo1520	histidyl-tRNA synthetase	163	151	0.451128	203	196	0.97585
1513259	1513275	1514558	1514558	+	LMRG_01449	lmo1521	N-acetylmuramoyl-L-alanine amidase	145	136	0.446628	207	243	0.593585
1515062	1515047	1514595	1514595	-	LMRG_01448	lmo1522	D-tyrosyl-tRNA(Tyr) deacylase	136	157	0.465707	131	122	0.679779
1517304	1517279	1515063	1515063	-	LMRG_01447	lmo1523	GTP pyrophosphokinase	68	77	0.718487	92	78	0.862322
	1518006	1517485	1517485	-	LMRG_01446	lmo1524	adenine phosphoribosyltransferase	305	271	0.118138	70	67	0.636195
1520347	1520347	1517996		-	LMRG_01445	lmo1525	single-stranded-DNA-specific exonuclease	130	111	0.112818	58	57	0.906348
1520808	1520797	1520453	1520445	-	LMRG_01444	lmo1526	hypothetical protein	46	119	1.2e-15	54	128	2.56e-09
1523208	1523157	1520893	1520893	-	LMRG_01443	lmo1527	bifunctional preprotein translocase subunit SecD/SecF	292	290	0.446687	298	306	0.703752
1523610	1523548	1523258	1523224	-	LMRG_01442	lmo1528	hypothetical protein	255	222	0.0778728	244	247	0.667397
1524053	1524020	1523691	1523653	-	LMRG_01441	lmo1529	hypothetical protein	2784	2340	0.196322	805	656	0.751152
1525196	1525193	1524054	1524054	-	LMRG_01440	lmo1530	queuine tRNA-ribosyltransferase	509	441	0.292611	237	215	0.848968
1526308	1526308	1525280	1525201	-	LMRG_01439	lmo1531	S-adenosylmethionine--tRNA ribosyltransferase-isomerase	176	169	0.526231	138	125	1
1527334	1527319	1526312	1526309	-	LMRG_01438	lmo1532	Holliday junction DNA helicase RuvB	139	138	0.482199	117	113	0.94669
1527940	1527940	1527335	1527335	-	LMRG_01437	lmo1533	Holliday junction DNA helicase RuvA	112	110	0.498655	112	112	0.642506
1529006	1528999	1528064	1527946	-	LMRG_01436	lmo1534	L-lactate dehydrogenase	87	98	0.781749	45	53	0.138785
1529803	1529794	1529069	1529064	-	LMRG_01435	lmo1535	hypothetical protein	29	36	0.590575	41	46	0.212168
1530819	1530753	1529905	1529905	-	LMRG_01434	lmo1536	prephenate dehydratase	134	102	0.00148687	153	128	0.807442
1532122	1532109	1530820	1530820	-	LMRG_01433	lmo1537	GTP-binding protein	160	133	0.135144	212	202	0.938943
1533762	1533762	1532269	1532267	-	LMRG_01432	lmo1538	glycerol kinase	66	133	3.16e-09	118	195	0.0510308
1534804	1534655	1533837	1533763	-	LMRG_01431	lmo1539	glycerol uptake facilitator protein	57	104	1.43e-08	113	189	0.0529971
1535325	1535312	1535022	1535011	-	LMRG_01430	lmo1540	50S ribosomal protein L27	4181	4436	0.726229	1545	1577	0.852871
1535644	1535643	1535326	1535326	-	LMRG_01429	lmo1541	hypothetical protein	2376	2575	0.855115	1772	1679	0.862832
1536055	1535970	1535662	1535652	-	LMRG_01428	lmo1542	50S ribosomal protein L21	2331	2671	0.966171	1550	1529	0.874481
1537514	1537488	1536127	1536061	-	LMRG_01427	lmo1543	hypothetical protein	47	39	0.0924523	39	34	0.829116
1538342	1538340	1537540	1537540	-	LMRG_01426	lmo1544	septum site-determining protein MinD	172	132	0.00223997	134	125	0.930398
1539197	1539020	1538343	1538343	-	LMRG_01425	lmo1545	septum site-determining protein minC	89	56	4.85e-05	123	116	0.895967
1539716	1539716	1539198	1539198	-	LMRG_01424	lmo1546	rod shape-determining protein MreD	312	299	0.394556	131	127	0.710577
1540606	1540606	1539719	1539717	-	LMRG_01423	lmo1547	rod shape-determining protein MreC	325	297	0.259963	233	237	0.848968
1541805	1541705	1540692	1540607	-	LMRG_01422	lmo1548	rod shape-determining protein mreB	311	276	0.150643	232	233	0.931167
	1542831	1542157		-	LMRG_01420	lmo1549	DNA repair protein RadC	3	3	0.260817	2	3	0.136355
	1543553	1542843		-	LMRG_01419	lmo1550	leader peptidase /N-methyltransferase	3	3	0.150063	1	2	1.57e-05
1545115	1545054	1543765	1543688	-	LMRG_01417	lmo1551	folylpolyglutamate synthase	87	68	0.00275087	24	15	0.436498
1547839	1547767	1545116	1545116	-	LMRG_01416	lmo1552	valyl-tRNA synthetase	179	163	0.362155	74	70	0.940194
1549379	1549379	1548090	1548084	-	LMRG_01415	lmo1553	glutamate-1-semialdehyde-2,1-aminomutase	104	116	0.933205	87	78	0.844825
	1550366	1549392	1549380	-	LMRG_01414	lmo1554	delta-aminolevulinic acid dehydratase	75	84	0.710803	50	45	0.79798
	1551085	1550363		-	LMRG_01413	lmo1555	uroporphyrinogen-III synthase	71	77	0.728539	51	47	0.703288
1552014	1552011	1551082		-	LMRG_01412	lmo1556	porphobilinogen deaminase	55	65	0.334706	51	51	0.55998
1553325	1553322	1552015	1552015	-	LMRG_02940	lmo1557	glutamyl-tRNA reductase	43	48	0.66183	47	50	0.459915
1554037	1554034	1553450	1553448	-	LMRG_01409	lmo1558	ribosome biogenesis GTP-binding protein YsxC	217	168	0.001746	139	137	0.831392
1556347	1556064	1554142	1554142	-	LMRG_01408	lmo1559	threonyl-tRNA synthetase	265	221	0.199102	129	98	0.703752
1557346	1557337	1556414	1556414	-	LMRG_01407	lmo1560	primosomal protein DnaI	80	73	0.148746	102	95	0.979524
1558725	1558723	1557347	1557347	-	LMRG_01406	lmo1561	replication initiation and membrane attachment protein	64	58	0.198232	91	92	0.872355
1559220	1559193	1558729	1558726	-	LMRG_01405	lmo1562	transcriptional regulator NrdR	61	58	0.222568	77	80	0.448322
1559873	1559873	1559271	1559221	-	LMRG_01404	lmo1563	dephospho-CoA kinase	42	51	0.58987	54	58	0.354699
1560734	1560711	1559890	1559874	-	LMRG_01403	lmo1564	formamidopyrimidine-DNA glycosylase	52	58	0.539006	53	60	0.253305
1563362	1563362	1560735	1560735	-	LMRG_01402	lmo1565	DNA polymerase I	37	40	0.876477	41	47	0.633694
1564790	1564790	1563528	1563506	-	LMRG_01401	lmo1566	isocitrate dehydrogenase	117	54	3.56e-21	114	138	0.619924
1565931	1565931	1564810	1564791	-	LMRG_01400	lmo1567	citrate synthase	66	30	5.42e-16	78	101	0.308701
1566478	1566428	1565967	1565932	-	LMRG_01399	lmo1568	hypothetical protein	39	13	3.19e-43	64	89	0.0163117
1566962	1566962	1566585	1566585	-	LMRG_01398	lmo1569	fxsA protein	64	82	0.273651	58	67	0.399226
1569028	1568837	1567080	1567066	-	LMRG_01397	lmo1570	pyruvate kinase	708	667	0.482757	425	481	0.650746
1570096	1570079	1569120	1569100	-	LMRG_01396	lmo1571	6-phosphofructokinase	291	276	0.357033	273	376	0.345658
	1571319	1570363	1570362	-	LMRG_01395	lmo1572	acetyl-CoA carboxylase carboxyl transferase alpha subunit	242	239	0.593749	125	117	1
1572209	1572193	1571309		-	LMRG_01394	lmo1573	acetyl-CoA carboxylase carboxyl transferase subunit beta	202	168	0.046177	124	116	0.932194
1575738	1575737	1572411	1572362	-	LMRG_02943	lmo1574	DNA polymerase III subunit alpha	58	41	0.00124237	80	60	0.62362
1576794	1576794	1575859	1575859	-	LMRG_01392	lmo1575	hypothetical protein	40	42	0.925063	68	68	0.569691
1578139	1578129	1576816	1576795	-	LMRG_01391	lmo1576	hypothetical protein	22	22	0.499078	58	60	0.701443
1578860	1578841	1578155	1578140	-	LMRG_01390	lmo1577	hypothetical protein	32	32	0.361329	56	65	0.24448
1578998	1579006	1580103	1580105	+	LMRG_01389	lmo1578	X-Pro dipeptidase	180	223	0.457587	156	191	0.482167
1581276	1581258	1580146	1580145	-	LMRG_01388	lmo1579	alanine dehydrogenase	57	115	1.24e-12	83	206	1.46e-05
1581492	1581499	1581963	1581974	+	LMRG_01387	lmo1580	universal stress protein	356	542	0.038201	180	334	0.00340553
	1583232	1582015	1582014	-	LMRG_01386	lmo1581	acetate kinase	626	630	0.616766	230	192	0.699445
1584250	1584230	1583232		-	LMRG_01385	lmo1582	site-specific DNA-methyltransferase	544	548	0.587126	214	186	0.911724
1584920	1584918	1584421	1584421	-	LMRG_01384	lmo1583	thiol peroxidase	415	505	0.53455	244	271	0.734506
1585516	1585516	1584980	1584929	-	LMRG_01383	lmo1584	hypothetical protein	50	47	0.183287	32	32	0.670088
1586550	1586549	1585536	1585517	-	LMRG_01382	lmo1585	protease IV	36	29	0.0376628	23	24	0.610765
1586723	1586728	1587531	1587531	+	LMRG_01381	lmo1586	inorganic polyphosphate/ATP-NAD kinase 2	176	149	0.0467773	139	147	0.794893
	1588513	1587563	1587563	-	LMRG_01380	lmo1587	ornithine carbamoyltransferase	43	3	0	3	5	0.0587052
	1589670	1588510		-	LMRG_01379	lmo1588	acetylornithine aminotransferase	20	1	0	1	2	0.0356046
	1590419	1589667		-	LMRG_01378	lmo1589	acetylglutamate kinase	20	0	0	1	1	0.0483879
	1591628	1590432		-	LMRG_01377	lmo1590	ArgJ family protein	10	0	0	1	1	0.105626
	1592675	1591644		-	LMRG_01376	lmo1591	N-acetyl-gamma-glutamyl-phosphate reductase	10	1	0	1	1	0.938943
1594060	1594060	1592849	1592849	-	LMRG_01375	lmo1592	thiamine biosynthesis/tRNA modification protein ThiI	154	114	0.00295897	44	39	0.838389
1595203	1595201	1594062	1594061	-	LMRG_01374	lmo1593	NifS/icsS protein	67	49	0.00107161	30	26	0.811885
1597150	1597043	1595328	1595316	-	LMRG_01373	lmo1594	septation ring formation regulator EzrA	147	103	0.00579909	176	163	0.920038
1597334	1597336	1597824	1597888	+	LMRG_01372	lmo1595	GAF domain-containing protein	51	45	0.061295	33	38	0.452143
1597896	1598036	1598638	1598652	+	LMRG_01371	lmo1596	30S ribosomal protein S4	5075	4562	0.152401	1114	1076	0.783252
1599123	1599114	1598914	1598890	-	LMRG_02946		hypothetical protein	89	42	2.77e-21	95	64	0.767059
1599943	1599920	1599141	1599127	-	LMRG_01370	lmo1597	hypothetical protein	70	32	1.14e-17	158	107	0.352582
1601469	1601469	1600210	1600210	-	LMRG_01369	lmo1598	tyrosyl-tRNA synthetase	99	94	0.231014	73	63	0.899412
1602848	1602798	1601791	1601550	-	LMRG_01368	lmo1599	catabolite control protein A	245	203	0.125437	328	298	0.931167
1604136	1604118	1603033	1603028	-	LMRG_01367	lmo1600	bifunctional 3-deoxy-7-phosphoheptulonate synthase/chorismate mutase	204	154	0.0205132	353	272	0.73627
1604862	1604862	1604338	1604336	-	LMRG_01366	lmo1601	hypothetical protein	259	520	2.48e-06	482	771	0.14484
1605395	1605339	1604884	1604863	-	LMRG_01365	lmo1602	hypothetical protein	253	506	5.94e-07	457	711	0.108444
1605588	1605595	1606707	1606707	+	LMRG_01364	lmo1603	aminopeptidase	181	139	0.0170274	69	55	0.911791
1607298	1607292	1606747	1606747	-	LMRG_01363	lmo1604	peroxiredoxin	342	201	1.57e-08	153	132	0.95889
1608924	1608780	1607437	1607430	-	LMRG_01361	lmo1605	UDP-N-acetylmuramate-alanine ligase	255	271	0.923801	195	249	0.4406
1611433	1611429	1609075	1609070	-	LMRG_01360	lmo1606	DNA segregation ATPase FtsK/SpoIIIE	103	105	0.661168	68	111	0.0913549
1612361	1612356	1611739	1611739	-	LMRG_01359	lmo1607	hypothetical protein	224	239	0.857328	135	148	0.680251
1613162	1613162	1612362	1612362	-	LMRG_01358	lmo1608	hypothetical protein	130	134	0.702664	101	104	0.752257
1613619	1613508	1613197	1613163	-	LMRG_01357	lmo1609	thioredoxin-like protein ytpP	105	112	0.993553	72	76	0.639065
	1613856	1613620	1613620	-	LMRG_01356	lmo1610	hypothetical protein	109	106	0.316163	134	140	0.376323
1614912	1614904	1613831		-	LMRG_01355	lmo1611	aminopeptidase	142	129	0.17314	142	153	0.820134
1615070	1615102	1615413	1615413	+	LMRG_01354	lmo1612	peptidase propeptide and ypeb domain subfamily	198	174	0.251867	150	149	0.535169
1615744	1615722	1615450	1615450	-	LMRG_01353	lmo1613	hypothetical protein	19	19	0.30261	26	25	0.63481
1616691	1616684	1615833	1615833	-	LMRG_01352	lmo1614	hypothetical protein	28	34	0.569919	27	30	0.466349
1617389	1617389	1616745	1616745	-	LMRG_01351	lmo1615	tRNA (guanine-N(7)-)-methyltransferase	129	107	0.0174712	114	123	0.592862
1618221	1618178	1617396	1617390	-	LMRG_01350	lmo1616	hypothetical protein	102	75	0.000977	131	145	0.681878
1619850	1619850	1618387	1618376	-	LMRG_02976	lmo1617	hypothetical protein	16	14	0.14344	20	21	0.431659
1620328	1620293	1619853	1619851	-	LMRG_01348	lmo1618	hypothetical protein	13	12	0.125284	20	24	0.337567
1621470	1621385	1620516	1620508	-	LMRG_01347	lmo1619	D-amino acid aminotransferase	210	325	0.041283	330	353	0.817917
1622910	1622910	1621498	1621495	-	LMRG_01346	lmo1620	succinyl-diaminopimelate desuccinylase	320	330	0.700101	231	248	0.854678
1623413	1623398	1622985	1622911	-	LMRG_01345	lmo1621	7,8-dihydro-8-oxoguanine-triphosphatase	38	42	0.661168	26	30	0.348979
1623469	1623503	1624333	1624333	+	LMRG_01344	lmo1622	hypothetical protein	59	69	0.341616	65	85	0.0694722
1625025	1625025	1624372	1624372	-	LMRG_01343	lmo1623	hypothetical protein	53	51	0.590377	43	38	0.887302
1626650	1626648	1625035	1625026	-	LMRG_01342	lmo1624	hypothetical protein	46	39	0.0570632	39	38	0.605633
1628373	1628372	1626759	1626759	-	LMRG_01341	lmo1625	hypothetical protein	75	77	0.569905	96	93	0.934226
1628899	1628894	1628457	1628444	-	LMRG_01340	lmo1626	hypothetical protein	84	71	0.1276	85	91	0.385874
	1629738	1628965	1628902	-	LMRG_01339	lmo1627	tryptophan synthase subunit alpha	23	28	0.668605	31	25	0.885729
1630933	1630933	1629731		-	LMRG_01338	lmo1628	tryptophan synthase	21	23	0.884194	28	23	0.985669
	1631544	1630936	1630934	-	LMRG_01337	lmo1629	N-(5'phosphoribosyl)anthranilate isomerase	14	16	0.691795	23	18	0.948158
	1632299	1631541		-	LMRG_01336	lmo1630	indole-3-glycerol phosphate synthase	8	12	0.199614	16	12	0.91966
	1633315	1632296		-	LMRG_01335	lmo1631	anthranilate phosphoribosyltransferase	8	9	0.387531	17	13	1
	1633892	1633287		-	LMRG_01334	lmo1632	anthranilate synthase component II	4	4	0.682587	10	8	0.931167
	1635253	1633889		-	LMRG_01333	lmo1633	anthranilate synthase component I	2	3	0.629133	7	6	0.785788
1636234	1636337	1638937	1638957	+	LMRG_01332	lmo1634	bifunctional acetaldehyde-CoA/alcohol dehydrogenase	772	463	0.0183303	2701	2041	0.709942
1639041	1639060	1639488	1639494	+	LMRG_01331	lmo1635	DNA binding 3-demethylubiquinone-9 3-methyltransferase domain-containing protein	70	75	0.907934	116	103	0.829116
1639572	1639572	1640492		+	LMRG_01330	lmo1636	ABC transporter ATP-binding protein	85	89	0.914242	232	154	0.459314
	1640489	1641556	1641556	+	LMRG_01329	lmo1637	ABC-2 type transport system permease	111	143	0.297892	221	170	0.69361
	1642566	1641592	1641592	-	LMRG_01328	lmo1638	hypothetical protein	68	45	0.000182	117	83	0.4406
1643153	1643144	1642563		-	LMRG_01327	lmo1639	hypothetical protein	38	21	2.28e-13	89	64	0.787826
1643392	1643390	1643157	1643157	-	LMRG_01326	lmo1640	hypothetical protein	41	23	6.76e-09	95	67	0.727752
1646216	1646192	1643490	1643480	-	LMRG_01325	lmo1641	aconitate hydratase 1	212	62	9.55e-38	138	184	0.583978
1647174	1647150	1646347	1646345	-	LMRG_01324	lmo1642	RsbR protein	165	167	0.555245	130	135	0.831392
	1647597	1647175	1647175	-	LMRG_01323	lmo1643	hypothetical protein	146	147	0.828063	126	134	0.378537
1650815	1650815	1647597		-	LMRG_01322	lmo1644	hypothetical protein	69	71	0.782614	89	93	0.860654
	1653970	1650899	1650816	-	LMRG_01321	lmo1645	exonuclease SbcC	19	19	0.858315	21	22	0.618078
	1655091	1653967		-	LMRG_01320	lmo1646	exonuclease SbcD	10	10	0.0415959	12	13	0.484357
1655192	1655198	1655815	1655815	+	LMRG_01319	lmo1647	1-acyl-sn-glycerol-3-phosphate acyltransferase	90	76	0.166246	81	93	0.214605
1656441	1656372	1655857	1655852	-	LMRG_01318	lmo1649	hypothetical protein	551	617	0.957797	319	328	0.859809
1657100	1657034	1656546	1656452	-	LMRG_01317	lmo1650	hypothetical protein	44	158	1.16e-40	74	93	0.0918257
	1658920	1657115	1657115	-	LMRG_01316	lmo1651	ABC transporter	25	102	6.18e-90	48	57	0.491824
1660906	1660673	1658904		-	LMRG_01315	lmo1652	ABC transporter	25	71	2.89e-33	41	44	0.550078
	1661696	1661076		-	LMRG_01314	lmo1653	cellsurface protein	1	1	0.000229	1	1	0.47387
	1662205	1661711		-	LMRG_01313	lmo1654	cellsurface protein	0	1	0.0328082	1	1	0.0382854
	1663561	1662998		-	LMRG_01312	lmo1655	hypothetical protein	2	2	0.326396	1	1	0.0534767
	1664010	1663579		-	LMRG_01311	lmo1656	hypothetical protein	3	3	0.783334	2	2	0.0137523
1665547	1665468	1664584	1664546	-	LMRG_01310	lmo1657	translation elongation factor Ts	1644	1557	0.47742	997	904	0.911791
1666420	1666297	1665548	1665548	-	LMRG_01309	lmo1658	30S ribosomal protein S2	2933	2706	0.432904	1554	1425	0.701781
1670110	1669860	1667440	1667438	-	LMRG_01307	lmo1660	leucyl-tRNA synthetase	207	171	0.180685	186	122	0.569691
1670253	1670255	1671220		+	LMRG_01306	lmo1661	radical SAM protein	63	42	0.000445	34	30	0.800279
	1671217	1671792	1671792	+	LMRG_01305	lmo1662	methylase	70	51	0.00480594	43	38	0.963576
1673699	1673682	1671817	1671809	-	LMRG_01304	lmo1663	asparagine synthase	323	298	0.383714	146	136	0.878723
1675018	1675018	1673819	1673818	-	LMRG_01303	lmo1664	methionine adenosyltransferase	102	99	0.326282	53	54	0.529807
1675418	1675441	1675743	1675748	+	LMRG_01302	lmo1665	hypothetical protein	240	187	0.0110181	175	162	0.710902
1680911	1680911	1675776	1675776	-	LMRG_01301	lmo1666	peptidoglycan bound protein	30	64	6.17e-07	34	88	3.97e-05
	1681922	1681014		-	LMRG_01300	lmo1667	L-lactate dehydrogenase	10	11	0.322669	10	10	0.492646
1682187	1682181	1681939	1681923	-	LMRG_01299	lmo1668	hypothetical protein	37	37	0.112818	35	39	0.426937
	1682705	1682232		-	LMRG_01298	lmo1669	nucleoside triphosphatase YtkD	8	7	0.152404	10	10	0.713558
1682779	1682779	1683045	1683045	+	LMRG_01297	lmo1670	hypothetical protein	75	86	1	41	50	0.263846
	1683186	1684148		+	LMRG_01296	lmo1671	zinc transport system substrate-binding protein	32	11	1.57e-53	12	14	0.413945
1685570	1685570	1684167	1684167	-	LMRG_01295	lmo1672	o-succinylbenzoate--CoA ligase	120	126	0.917354	93	87	0.963576
	1686410	1685592	1685571	-	LMRG_01294	lmo1673	naphthoate synthase	305	324	0.768693	290	306	0.872033
1687234	1687234	1686407		-	LMRG_01293	lmo1674	2-succinyl-6-hydroxy-2,4-cyclohexadiene-1-carboxylate synthase	183	194	0.918467	218	223	0.820134
	1688978	1687236	1687235	-	LMRG_01292	lmo1675	2-succinyl-5-enolpyruvyl-6-hydroxy-3-cyclohexene-1-carboxylate synthase	165	171	0.63848	190	198	0.889221
1690368	1690363	1688975		-	LMRG_01291	lmo1676	menaquinone-specific isochorismate synthase	155	146	0.510358	180	195	0.788495
1690526	1690538	1691476	1691476	+	LMRG_01290	lmo1677	1,4-dihydroxy-2-naphthoate octaprenyltransferase	107	97	0.182443	72	78	0.482167
1693258	1693258	1691510	1691510	-	LMRG_01289	lmo1678	homocysteine S-methyltransferase	4	15	2.07e-31	47	62	0.208035
	1694526	1693354	1693259	-	LMRG_01288	lmo1679	cystathionine beta-lyase	0	3	1.71e-38	19	26	0.0466988
1695664	1695643	1694519		-	LMRG_01287	lmo1680	cystathionine gamma-synthase	1	4	1.18e-18	23	31	0.0518881
1698194	1697962	1695665	1695665	-	LMRG_01286	lmo1681	5-methyltetrahydropteroyltriglutamate/homocysteine S-methyltransferase	3	7	5.33e-09	22	27	0.105314
	1699427	1698252		-	LMRG_01285	lmo1682	hypothetical protein	11	8	2.48e-05	7	5	0.813567
1707286	1707286	1706840	1706834	-	LMRG_02757	lmo1683	fur family transcriptional regulator	174	123	0.00038	251	248	0.923381
1708321	1708310	1707369	1707353	-	LMRG_02758	lmo1684	hypothetical protein	20	21	0.534259	32	33	0.457159
1708455	1708455	1709753	1709793	+	LMRG_02759	lmo1685	glutamate-1-semialdehyde 2,1-aminomutase 2	80	69	0.0554927	35	36	0.445418
1709821	1709859	1710947	1710947	+	LMRG_02760	lmo1686	hypothetical protein	118	93	0.00364076	81	83	0.874481
1711518	1711516	1710989	1710983	-	LMRG_02761	lmo1687	hypothetical protein	643	801	0.451117	552	638	0.703752
1712417	1712417	1711671	1711665	-	LMRG_02762	lmo1688	enoyl-[acyl carrier protein] reductase III	63	102	5.9e-05	49	51	0.444165
1713607	1713509	1712421	1712420	-	LMRG_02763	lmo1689	A/G-specific adenine glycosylase	24	30	0.356905	24	24	0.605633
1713613	1713719	1714699	1714699	+	LMRG_02764	lmo1690	hypothetical protein	57	70	0.193281	193	218	0.642506
1715201	1715201	1714731	1714731	-	LMRG_02765	lmo1691	dUTP pyrophosphatase	121	112	0.486434	63	64	0.46069
1715437	1715437	1715204	1715202	-	LMRG_02766	lmo1692	hypothetical protein	86	83	0.185586	53	56	0.547722
1716255	1716248	1715439	1715438	-	LMRG_02767	lmo1693	regulatory protein recX	22	24	0.634337	23	27	0.431769
1716343	1716346	1717248	1717255	+	LMRG_02768	lmo1694	hypothetical protein	49	167	6.94e-55	61	167	8.26e-14
1719866	1719866	1717269	1717269	-	LMRG_02769	lmo1695	hypothetical protein	115	114	0.480181	115	123	0.829116
1720601	1720567	1719893	1719867	-	LMRG_02770	lmo1696	hypothetical protein	46	29	1.53e-06	52	65	0.105531
1720775	1720775	1721740	1721763	+	LMRG_02771	lmo1697	hypothetical protein	31	40	0.288052	51	91	8.43e-05
1722358	1722326	1721784	1721784	-	LMRG_02772	lmo1698	ribosomal-protein-alanine N-acetyltransferase	18	63	5.97e-34	58	131	1.69e-10
1722496	1722516	1723418	1723418	+	LMRG_02773	lmo1699	hypothetical protein	462	240	7.32e-08	413	248	0.17968
1723419	1723446	1723652	1723652	+	LMRG_02774	lmo1700	hypothetical protein	864	461	1.32e-12	459	271	0.21101
1724040	1724040	1723687	1723687	-	LMRG_02775	lmo1701	hypothetical protein	126	121	0.766854	73	92	0.10393
1724470	1724470	1724069	1724050	-	LMRG_02776	lmo1702	fosfomycin resistance protein FosX	104	104	0.924733	96	112	0.192968
1725865	1725864	1724485	1724471	-	LMRG_02777	lmo1703	23S rRNA (uracil-5-)-methyltransferase RumA	75	69	0.199819	75	92	0.464122
1726311	1726309	1725929	1725866	-	LMRG_02778	lmo1704	OsmC/Ohr family protein	15	23	0.300977	34	46	0.203259
1726408	1726416	1727060	1727060	+	LMRG_02779	lmo1705	deoxyguanosine kinase	85	71	0.148036	52	53	0.431659
1728042	1727959	1727090	1727090	-	LMRG_02958	lmo1706	hypothetical protein	63	67	0.836895	30	35	0.216789
1728048	1728049	1728270	1728270	+	LMRG_02563	lmo1707	hypothetical protein	87	104	0.842121	64	80	0.324367
1729203	1729096	1728290	1728277	-	LMRG_02562	lmo1708	aminoglycoside N3-acetyltransferase	62	62	0.908209	31	36	0.212399
1729981	1729976	1729218	1729212	-	LMRG_02561	lmo1709	methionine aminopeptidase type I	419	391	0.257876	174	181	0.841839
1730113	1730164	1730610	1730614	+	LMRG_02559	lmo1710	flavodoxin	302	245	0.0111375	176	181	0.734506
1730688	1730748	1731980	1731980	+	LMRG_02558	lmo1711	aminopeptidase	178	236	0.337293	191	224	0.610201
1732029	1732084	1733343	1733343	+	LMRG_02959	lmo1712	multidrug resistance protein	41	65	0.000132	39	41	0.390441
1733536	1733561	1734553	1734559	+	LMRG_02556	lmo1713	rod shape-determining protein MreB	46	76	2.35e-05	132	291	0.00188127
	1735487	1734822		-	LMRG_02555	lmo1715	hypothetical protein	2	2	0.035822	1	1	0.592862
	1735677	1736261		+	LMRG_02554	lmo1716	TetR family transcriptional regulator	4	4	0.94056	5	5	0.200247
1737440	1737426	1736338	1736337	-	LMRG_02553	lmo1718	hypothetical protein	96	89	0.202086	278	210	0.510682
1737795	1737750	1737448	1737445	-	LMRG_02552	lmo1719	lichenan-specific phosphotransferase enzyme IIA component	76	80	0.622317	330	258	0.699445
1738134	1738128	1737820	1737820	-	LMRG_02551	lmo1720	cellobiose-specific PTS system IIB component	61	83	0.289772	302	252	0.839364
1740970	1740966	1738288	1738281	-	LMRG_02550	lmo1721	hypothetical protein	63	61	0.446628	70	72	0.801135
1742433	1742425	1741100	1741100	-	LMRG_02549	lmo1722	hypothetical protein	111	82	0.000857	83	81	0.948158
	1743241	1742468		-	LMRG_02548	lmo1723	hypothetical protein	5	7	0.838238	9	9	0.527913
	1743914	1743234		-	LMRG_02547	lmo1724	ABC transporter ATP-binding protein	4	4	0.66932	10	11	0.474907
	1744275	1743907		-	LMRG_02546	lmo1725	hypothetical protein	3	3	0.828063	10	10	0.459314
1745379	1745379	1744396	1744391	-	LMRG_02545	lmo1726	hypothetical protein	72	74	0.71534	98	106	0.752257
1746417	1746404	1745439	1745380	-	LMRG_02544	lmo1727	LacI family transcriptional regulator	12	11	0.0349313	16	16	0.761342
	1749712	1746452		-	LMRG_02543	lmo1728	hypothetical protein	3	4	0.137712	4	4	0.504311
	1751880	1749709		-	LMRG_02542	lmo1729	beta-glucosidase	1	2	0.982858	2	2	0.331489
	1752310	1753554		+	LMRG_02541	lmo1730	lactose/L-arabinose transport system substrate-binding protein	2	2	0.411418	3	3	0.608007
	1753616	1754509		+	LMRG_02540	lmo1731	lactose/L-arabinose transport system permease	2	2	0.260982	6	5	0.852777
	1754526	1755356		+	LMRG_02539	lmo1732	lactose/L-arabinose transport system permease	2	3	0.0867543	8	6	0.957207
1756882	1756870	1755401	1755393	-	LMRG_02538	lmo1733	glutamate synthase subunit small	2	4	1.54e-05	714	463	0.456819
1761563	1761477	1756885	1756885	-	LMRG_02537	lmo1734	glutamate synthase subunit large	1	3	2.45e-07	575	564	0.993815
1761648	1761670	1762557		+	LMRG_02536	lmo1735	LysR family transcriptional regulator	12	7	1.67e-08	16	14	0.885729
1763074	1763072	1762554		-	LMRG_02535	lmo1736	acetyltransferase	71	62	0.233971	116	93	0.996326
1764208	1764181	1763075	1763075	-	LMRG_02534	lmo1737	hypothetical protein	50	48	0.626206	112	86	0.533214
1765089	1765088	1764273	1764209	-	LMRG_02533	lmo1738	polar amino acid transport system substrate-binding protein	4	7	0.126961	31	16	0.254904
1765737	1765737	1765090	1765090	-	LMRG_02532	lmo1739	polar amino acid transport system ATP-binding protein	4	7	0.000228	31	19	0.532279
1766695	1766389	1765748	1765738	-	LMRG_02531	lmo1740	polar amino acid transport system permease	2	3	0.0269339	18	13	0.839661
1767827	1767827	1766787	1766787	-	LMRG_02530	lmo1741	hypothetical protein	59	52	0.274552	55	53	0.633694
1769591	1769591	1767849	1767828	-	LMRG_02529	lmo1742	adenine deaminase	55	44	0.0078641	58	54	0.951185
1770066	1770066	1769608	1769593	-	LMRG_02528	lmo1743	hypothetical protein	40	33	0.00394649	50	46	0.920038
1771032	1770962	1770087	1770067	-	LMRG_02527	lmo1744	hypothetical protein	34	26	0.00184857	40	38	0.691085
1771751	1771710	1771033	1771033	-	LMRG_02526	lmo1745	response regulator	143	122	0.0609185	103	91	0.889221
	1773752	1771773	1771770	-	LMRG_02525	lmo1746	hypothetical protein	25	20	0.101916	41	32	0.834188
1774514	1774509	1773742		-	LMRG_02524	lmo1747	hypothetical protein	17	11	1.33e-08	49	31	0.376154
1775152	1775146	1774637	1774637	-	LMRG_02523	lmo1748	hypothetical protein	34	23	7.98e-08	39	41	0.613891
1775333	1775370	1775843	1775847	+	LMRG_02522	lmo1749	shikimate kinase	44	50	0.999662	87	74	0.860341
1776448	1776428	1775874	1775874	-	LMRG_02521	lmo1750	hypothetical protein	58	47	0.0182178	60	61	0.465108
1778147	1778124	1776763	1776763	-	LMRG_02977	lmo1751	23S rRNA (uracil-5-)-methyltransferase RumA	115	125	0.946736	131	131	0.86
1778906	1778903	1778148	1778148	-	LMRG_02519	lmo1752	hypothetical protein	71	64	0.392235	81	89	0.374867
1780030	1779983	1779051	1779047	-	LMRG_02518	lmo1753	hypothetical protein	68	60	0.222719	133	133	0.882536
1781554	1781554	1780124	1780122	-	LMRG_02517	lmo1754	aspartyl/glutamyl-tRNA(Asn/Gln) amidotransferase subunit B	299	227	0.0115829	254	205	0.775948
1783025	1783017	1781566	1781555	-	LMRG_02516	lmo1755	glutamyl-tRNA(Gln) amidotransferase subunit A	211	146	0.00491377	211	162	0.520326
1783458	1783334	1783041	1783027	-	LMRG_02515	lmo1756	aspartyl-tRNA(Asn)/glutamyl-tRNA amidotransferase subunit C	189	132	0.00208089	248	184	0.775948
	1784574	1783459	1783459	-	LMRG_02514	lmo1757	hypothetical protein	150	123	0.0265435	242	203	0.752257
1786610	1786586	1784571		-	LMRG_02513	lmo1758	DNA ligase	119	100	0.146222	214	174	0.884811
1788812	1788812	1786611	1786611	-	LMRG_02512	lmo1759	ATP-dependent DNA helicase PcrA	75	64	0.0757081	145	118	0.640406
1789559	1789548	1788871	1788813	-	LMRG_02511	lmo1760	glycerol-1-phosphate prenyltransferase	23	15	1.47e-08	46	44	0.584549
1789747	1789755	1791110	1791110	+	LMRG_02510	lmo1761	neurotransmitter:Na+ symporter	48	38	0.020783	39	37	0.658733
1791423	1791406	1791152	1791152	-	LMRG_02509	lmo1762	hypothetical protein	91	74	0.00716299	83	86	0.696623
1791727	1791720	1791424	1791424	-	LMRG_02508	lmo1763	TrpR protein YerC/YecD	103	80	0.00338765	128	132	0.453272
1793137	1793120	1791858	1791839	-	LMRG_02507	lmo1764	phosphoribosylamine--glycine ligase	47	85	2.5e-08	243	380	0.339113
1794678	1794674	1793145	1793144	-	LMRG_02506	lmo1765	phosphoribosylaminoimidazolecarboxamide formyltransferase/IMP cyclohydrolase	30	52	1.16e-06	191	294	0.322829
	1795246	1794680	1794680	-	LMRG_02505	lmo1766	phosphoribosylglycinamide formyltransferase	29	51	0.00109476	199	310	0.192871
1796310	1796292	1795243		-	LMRG_02504	lmo1767	phosphoribosylformylglycinamidine cyclo-ligase	24	48	8.02e-07	183	287	0.0842129
	1797738	1796311	1796311	-	LMRG_02503	lmo1768	amidophosphoribosyltransferase	27	46	1.69e-05	174	284	0.124229
	1799942	1797723		-	LMRG_02502	lmo1769	phosphoribosylformylglycinamidine synthase II	26	41	6.5e-05	130	235	0.156637
1800618	1800618	1799935		-	LMRG_02501	lmo1770	phosphoribosylformylglycinamidine synthase I	13	18	0.343009	60	118	1.1e-06
1800867	1800867	1800622	1800619	-	LMRG_02500	lmo1771	phosphoribosylformylglycinamidine synthase	12	18	0.0439824	74	148	7.23e-06
1801667	1801592	1800879	1800868	-	LMRG_02499	lmo1772	phosphoribosylaminoimidazolesuccinocarboxamide synthase	11	17	0.152269	56	109	1.35e-06
1802983	1802965	1801673	1801673	-	LMRG_02498	lmo1773	adenylosuccinate lyase	105	74	6.35e-05	120	175	0.258099
	1804117	1802984	1802984	-	LMRG_02497	lmo1774	phosphoribosylaminoimidazole carboxylase	54	46	0.16212	97	137	0.352912
1804599	1804589	1804101		-	LMRG_02496	lmo1775	AIR carboxylase	28	14	6.49e-17	46	69	0.010752
1805325	1805319	1804795	1804795	-	LMRG_02495	lmo1776	hypothetical protein	26	40	0.0312027	47	52	0.361437
	1811311	1810706		-	LMRG_02835	lmo1777	hypothetical protein	7	6	0.208541	7	8	0.394976
1811367	1811376	1812149	1812149	+	LMRG_02834	lmo1778	iron complex transport system ATP-binding protein	27	25	0.125113	25	29	0.402841
1812150	1812199	1812561	1812561	+	LMRG_02833	lmo1779	hypothetical protein	12	14	0.908209	18	20	0.435867
1813816	1813812	1812580	1812580	-	LMRG_02832	lmo1780	peptidase T	81	84	0.732003	101	117	0.69909
	1814400	1813870		-	LMRG_02831	lmo1781	hypothetical protein	6	4	0.00716299	10	11	0.529807
1814484	1814484	1815239	1815239	+	LMRG_02830	lmo1782	exodeoxyribonuclease III	33	45	0.125593	58	72	0.0922408
1815638	1815638	1815279	1815276	-	LMRG_02829	lmo1783	50S ribosomal protein L20	2340	2307	0.558451	546	522	0.92057
1815892	1815878	1815678	1815666	-	LMRG_02828	lmo1784	50S ribosomal protein L35	2215	2216	0.610962	913	832	0.973591
1816629	1816403	1815900	1815893	-	LMRG_02827	lmo1785	translation initiation factor IF-3	2588	2504	0.516297	895	855	0.920774
	1817721	1816828		-	LMRG_02825	lmo1786	internalin C	2	3	0.480181	10	5	0.567513
1818947	1818879	1818535	1818517	-	LMRG_02811	lmo1787	50S ribosomal protein L19	5645	5697	0.593532	1081	982	0.975073
1819087	1819087	1819521		+	LMRG_02812	lmo1788	MarR family transcriptional regulator	9	13	0.248374	10	17	0.0366606
	1819521	1820108	1820128	+	LMRG_02813	lmo1789	hypothetical protein	9	16	0.0609	13	21	0.027474
1820129	1820129	1820845	1820845	+	LMRG_02814	lmo1790	hypothetical protein	10	20	1.69e-05	16	27	0.00906855
1821284	1821265	1820876	1820876	-	LMRG_02815	lmo1791	hypothetical protein	182	228	0.168176	147	183	0.12567
	1822022	1821285	1821285	-	LMRG_02816	lmo1792	tRNA (guanine-N1)-methyltransferase	130	165	0.187307	135	160	0.520452
1822549	1822540	1822022		-	LMRG_02817	lmo1793	16S rRNA processing protein RimM	95	103	0.680077	101	106	0.388797
1822936	1822936	1822550	1822550	-	LMRG_02818	lmo1794	hypothetical protein	83	91	0.841958	99	92	0.676101
1823698	1823698	1822964	1822941	-	LMRG_02819	lmo1795	glutamine amidotransferase	67	75	0.50045	52	52	0.488
1824054	1824038	1823808	1823799	-	LMRG_02820	lmo1796	hypothetical protein	5486	4922	0.392235	1010	785	0.709942
1824344	1824327	1824055	1824055	-	LMRG_02821	lmo1797	30S ribosomal protein S16	5220	4695	0.375659	898	684	0.685467
	1826088	1824430		-	LMRG_02822	lmo1798	hypothetical protein	0	5	5.14e-173	0	2	4.47e-26
	1828754	1826160		-	LMRG_02823	lmo1799	hypothetical protein	0	10	0	2	9	3.01e-20
	1830128	1829232		-	LMRG_00947	lmo1800	protein-tyrosine phosphatase	1	1	0.828063	1	1	0.00333059
1831636	1831624	1830272	1830267	-	LMRG_00948	lmo1801	signal recognition particle protein	148	143	0.610962	108	119	0.791262
1831970	1831948	1831637	1831637	-	LMRG_00949	lmo1802	hypothetical protein	77	61	0.00340929	47	49	0.649717
1833068	1833068	1832082	1832080	-	LMRG_00950	lmo1803	signal recognition particle-docking protein FtsY	219	195	0.308275	84	77	0.945022
1836665	1836643	1833083	1833069	-	LMRG_00951	lmo1804	chromosome segregation protein SMC	85	75	0.160421	53	47	0.952738
1837360	1837355	1836666	1836666	-	LMRG_00952	lmo1805	ribonuclease III	51	50	0.698771	40	41	0.492
1837523	1837516	1837373	1837373	-	LMRG_02978		hypothetical protein	145	170	0.903092	72	61	0.855522
1837784	1837782	1837549	1837543	-	LMRG_00953	lmo1806	acyl carrier protein	8653	7018	0.262607	1596	1324	0.855522
1838632	1838632	1837889	1837786	-	LMRG_00954	lmo1807	3-oxoacyl-ACP reductase	413	377	0.210199	228	232	0.86526
	1839577	1838636	1838633	-	LMRG_00955	lmo1808	malonyl CoA-acyl carrier protein transacylase	294	282	0.401214	198	194	0.878723
1840583	1840583	1839570		-	LMRG_00956	lmo1809	fatty acid/phospholipid synthesis protein PlsX	153	144	0.292382	107	112	0.803108
1841203	1841173	1840604	1840584	-	LMRG_00957	lmo1810	fatty acid biosynthesis transcriptional regulator	105	82	0.0412221	90	100	0.267474
	1843402	1841354	1841352	-	LMRG_00958	lmo1811	ATP-dependent DNA helicase RecG	72	78	0.962732	50	50	0.922049
1844362	1844285	1843395		-	LMRG_00959	lmo1812	L-serine dehydratase iron-sulfur-dependent alpha subunit	74	83	0.63758	56	57	0.454631
1845120	1845092	1844421	1844421	-	LMRG_00960	lmo1813	L-serine dehydratase iron-sulfur-dependent beta subunit	172	148	0.0302252	143	139	0.991971
1846781	1846781	1845123	1845121	-	LMRG_00961	lmo1814	hypothetical protein	140	112	0.0740762	138	141	0.911791
1847206	1847161	1846796	1846782	-	LMRG_00962	lmo1815	hypothetical protein	113	80	0.00171539	95	98	0.431769
1847400	1847459	1847647	1847671	+	LMRG_00963	lmo1816	50S ribosomal protein L28	13326	11116	0.191662	1623	1386	0.718399
1848451	1848388	1847744	1847744	-	LMRG_00964	lmo1817	thiamine pyrophosphokinase	55	59	0.828063	48	43	0.739013
1849108	1849108	1848452	1848452	-	LMRG_00965	lmo1818	ribulose-phosphate 3-epimerase	136	126	0.266344	143	147	0.891112
1850004	1849986	1849111	1849109	-	LMRG_00966	lmo1819	ribosome small subunit-dependent GTPase A	114	110	0.379237	141	153	0.777333
	1851972	1850005	1850005	-	LMRG_00967	lmo1820	serine/threonine protein kinase	121	119	0.541975	145	153	0.843639
1852749	1852727	1851969		-	LMRG_00968	lmo1821	serine/threonine phosphatase stp	99	89	0.13577	126	131	0.860341
	1854084	1852750	1852750	-	LMRG_00969	lmo1822	ribosomal RNA small subunit methyltransferase B	83	73	0.0631757	89	90	0.860654
1855023	1855023	1854085		-	LMRG_00970	lmo1823	methionyl-tRNA formyltransferase	54	50	0.561591	66	62	0.691085
1857430	1857430	1855037	1855024	-	LMRG_00971	lmo1824	primosomal protein N'	43	40	0.216955	51	53	0.838389
1858638	1858634	1857435	1857431	-	LMRG_00972	lmo1825	bifunctional phosphopantothenoylcysteine decarboxylase/phosphopantothenate synthase	24	20	0.0435785	34	37	0.339582
	1858995	1858789	1858789	-	LMRG_00973	lmo1826	DNA-directed RNA polymerase subunit omega	236	195	0.139537	82	83	0.676101
1859677	1859612	1858992		-	LMRG_00974	lmo1827	guanylate kinase	156	116	0.000458	137	122	0.995078
1860659	1860659	1862371	1862371	+	LMRG_00976	lmo1829	hypothetical protein	31	34	0.646255	49	54	0.714195
1862453	1862459	1863058	1863058	+	LMRG_00977	lmo1830	short chain dehydrogenase	7	77	0	24	56	6.01e-07
	1863728	1863099	1863096	-	LMRG_00978	lmo1831	orotate phosphoribosyltransferase	19	23	0.943036	193	128	0.327963
	1864426	1863725		-	LMRG_00979	lmo1832	orotidine 5'-phosphate decarboxylase	23	24	0.418087	199	136	0.341173
	1865337	1864423		-	LMRG_00980	lmo1833	dihydroorotate oxidase	21	23	0.702246	185	140	0.788495
1866120	1866098	1865334		-	LMRG_00981	lmo1834	dihydroorotate dehydrogenase electron transfer subunit	26	28	0.646255	183	145	0.752257
	1869333	1866121	1866121	-	LMRG_00982	lmo1835	carbamoyl-phosphate synthase large subunit	25	21	0.0214207	133	113	0.92057
	1870417	1869326		-	LMRG_00983	lmo1836	carbamoyl-phosphate synthase small subunit	24	15	6.68e-08	76	79	0.767105
	1871694	1870414		-	LMRG_00984	lmo1837	dihydroorotase	15	10	3.61e-08	42	47	0.265704
1872593	1872593	1871682		-	LMRG_00985	lmo1838	aspartate carbamoyltransferase	12	6	2.61e-12	20	26	0.133754
1874091	1873963	1872677	1872594	-	LMRG_00986	lmo1839	uracil permease	37	11	5.13e-68	17	20	0.352582
1874749	1874643	1874092	1874092	-	LMRG_00987	lmo1840	pyrimidine operon attenuation protein/uracil phosphoribosyltransferase	98	42	7.77e-22	23	33	0.134421
1874867	1874874	1875104	1875104	+	LMRG_00988	lmo1841	uracil phosphoribosyltransferase	23	36	0.218679	17	21	0.183168
	1875192	1876016		+	LMRG_00989	lmo1842	hypothetical protein	3	3	0.917102	1	2	0.00213957
	1876947	1876036	1876036	-	LMRG_00990	lmo1843	ribosomal large subunit pseudouridine synthase D	195	138	0.000388	78	64	0.977101
1877474	1877411	1876947		-	LMRG_00991	lmo1844	signal peptidase II	102	71	0.00234805	47	41	0.992651
1878788	1878776	1877493	1877485	-	LMRG_00992	lmo1845	AGZA family MFS transporter xanthine/uracil permease	190	162	0.176983	99	88	0.920038
1878891	1878950	1880320	1880335	+	LMRG_00993	lmo1846	multidrug resistance protein norM	100	61	5.53e-08	60	53	0.99309
	1881268	1880336	1880336	-	LMRG_00994	lmo1847	manganese-binding lipoprotein mntA	314	139	5.4e-17	3042	2407	0.756306
1882107	1882107	1881265		-	LMRG_00995	lmo1848	manganese transport system membrane protein mntC	220	123	1.48e-10	1892	1596	0.687194
1882881	1882833	1882111	1882108	-	LMRG_00996	lmo1849	manganese/iron transport system ATP-binding protein	246	156	1.69e-06	1768	1548	0.596198
1883445	1883409	1882993	1882993	-	LMRG_00997	lmo1850	hypothetical protein	132	99	0.0192558	110	97	0.82415
1884956	1884936	1883446	1883446	-	LMRG_00998	lmo1851	carboxyl-terminal processing protease	114	75	1.1e-05	107	95	0.978472
1885301	1885296	1885090	1885084	-	LMRG_00999	lmo1852	mercuric ion binding protein	115	109	0.208541	82	85	0.639992
1887522	1887522	1885309	1885302	-	LMRG_01000	lmo1853	Cu2+-exporting ATPase	44	41	0.21279	47	49	0.843639
1887835	1887830	1887537	1887523	-	LMRG_01001	lmo1854	hypothetical protein	41	41	0.127424	30	27	0.771844
1888777	1888777	1887953	1887952	-	LMRG_01002	lmo1855	D-alanyl-D-alanine carboxypeptidase	247	210	0.185586	263	254	0.931167
1889536	1889536	1888835	1888778	-	LMRG_01003	lmo1856	purine nucleoside phosphorylase	125	103	0.0172919	164	157	0.991386
1889781	1889781	1889548	1889537	-	LMRG_01004	lmo1857	hypothetical protein	144	122	0.0748403	183	180	0.557264
1890829	1890749	1889844	1889782	-	LMRG_01005	lmo1858	hypothetical protein	50	56	0.536124	86	90	0.708951
1891269	1891269	1890832	1890830	-	LMRG_02979	lmo1859	methionine-R-sulfoxide reductase	242	265	0.979128	306	328	0.811504
1891835	1891809	1891276	1891270	-	LMRG_01007	lmo1860	peptide-methionine (S)-S-oxide reductase	189	222	0.53455	303	313	0.860983
1892474	1892459	1891845	1891839	-	LMRG_01008	lmo1861	hypothetical protein	84	67	0.0748681	118	108	0.854678
1893260	1893260	1892475	1892475	-	LMRG_01009	lmo1862	hypothetical protein	73	63	0.233971	113	111	0.910123
1894126	1894114	1893275	1893261	-	LMRG_01010	lmo1863	hypothetical protein	77	71	0.349512	147	160	0.765231
1894282	1894293	1894925	1894926	+	LMRG_01011	lmo1864	hemolysin III	53	46	0.116386	80	86	0.350674
1895047	1895047	1895664	1895664	+	LMRG_01012	lmo1865	hypothetical protein	23	18	9.47e-05	23	24	0.632407
1895666	1895677	1896489	1896507	+	LMRG_01013	lmo1866	phosphotransferase	20	17	0.0064415	20	21	0.658615
	1896508	1899147		+	LMRG_01014	lmo1867	pyruvate, phosphate dikinase	11	9	0.0239222	11	10	0.767105
1899577	1899574	1899197	1899191	-	LMRG_01015	lmo1868	lactoylglutathione lyase	13	18	0.453609	15	22	0.0855243
	1900561	1899578	1899578	-	LMRG_01016	lmo1869	membrane spanning protein	11	10	0.00724279	12	14	0.431152
1901303	1901278	1900655	1900655	-	LMRG_01017	lmo1870	alkaline phosphatase	16	24	0.187307	33	36	0.527913
1902939	1902929	1901418	1901418	-	LMRG_01018	lmo1871	phosphomannomutase	18	13	0.000555	25	21	0.924135
	1903872	1903045		-	LMRG_01019	lmo1872	rRNA (guanine-N1-)-methyltransferase	6	4	0.000425	4	2	0.948099
1904410	1904407	1903925	1903925	-	LMRG_01020	lmo1873	dihydrofolate reductase	125	131	0.975862	88	90	0.466306
1905367	1905367	1904423	1904423	-	LMRG_01021	lmo1874	thymidylate synthase	89	91	0.774505	91	89	0.888356
1907272	1907272	1905380	1905368	-	LMRG_01022	lmo1875	hypothetical protein	65	62	0.269583	59	61	0.820134
1909183	1909074	1907392	1907390	-	LMRG_01023	lmo1877	formate-tetrahydrofolate ligase	46	87	6.25e-08	79	120	0.208035
1909660	1909659	1909231	1909189	-	LMRG_01024	lmo1878	transcriptional regulator MntR	148	240	1.68e-05	190	269	0.117638
1909981	1909979	1909797	1909797	-	LMRG_01025		hypothetical protein	53	47	0.0109438	35	22	0.704853
1910005	1910024	1910224	1910240	+	LMRG_01026	lmo1879	cold shock protein	113	93	0.00684273	111	73	0.608277
1910343	1910347	1910748	1910748	+	LMRG_01027	lmo1880	ribonuclease HI	76	111	0.0232824	82	91	0.282988
1911638	1911638	1910766	1910764	-	LMRG_01028	lmo1881	hypothetical protein	136	137	0.488399	130	149	0.663742
1911991	1911985	1911716	1911639	-	LMRG_01029	lmo1882	30S ribosomal protein S14	91	89	0.304486	88	102	0.275646
	1913167	1912109		-	LMRG_01030	lmo1883	chitinase	1	9	1.03e-67	7	7	0.444719
1914672	1914666	1913359	1913312	-	LMRG_01031	lmo1884	NCS2 family nucleobase:cation symporter-2	35	30	0.21392	137	121	0.931167
1915251	1915251	1914673	1914673	-	LMRG_01032	lmo1885	xanthine phosphoribosyltransferase	31	23	1.31e-05	106	95	0.773669
1916996	1916987	1915479	1915252	-	LMRG_01033	lmo1886	carboxypeptidase Taq	94	80	0.0574189	99	96	0.930398
1918157	1918155	1917007	1917007	-	LMRG_01034	lmo1887	N6-adenine-specific DNA methylase	100	86	0.0274405	96	99	0.84148
1919088	1919077	1918736	1918255	-	LMRG_01035	lmo1888	cell cycle protein gpsB	223	231	0.793227	303	344	0.622472
	1919754	1919209	1919106	-	LMRG_01036	lmo1889	hypothetical protein	21	23	0.353548	23	25	0.532279
1920124	1920116	1919751		-	LMRG_01037	lmo1890	hypothetical protein	26	26	0.0735829	28	29	0.462827
1920347	1920363	1920968	1920968	+	LMRG_01038	lmo1891	recombination protein U	207	143	2.21e-05	317	318	0.838963
1920969	1921000	1923483	1923497	+	LMRG_01039	lmo1892	penicillin binding protein 1A	225	190	0.245511	312	303	0.874481
	1924017	1923526	1923519	-	LMRG_01040	lmo1893	hypothetical protein	103	94	0.478966	92	93	0.492
1924671	1924669	1924010		-	LMRG_01041	lmo1894	endonuclease III	80	68	0.21484	100	95	0.731033
1925400	1925399	1924680	1924676	-	LMRG_01042	lmo1895	DNA replication protein	83	70	0.151766	86	83	0.596198
1926853	1926840	1925548	1925536	-	LMRG_01043	lmo1896	asparaginyl-tRNA synthetase	326	288	0.253924	257	266	0.894184
1928057	1928035	1926854	1926854	-	LMRG_01044	lmo1897	aspartate aminotransferase	164	138	0.124288	169	175	0.800279
1928642	1928642	1928058	1928058	-	LMRG_01045	lmo1898	peptidase propeptide and ypeb domain-containing protein	132	116	0.0758248	133	129	0.831392
1931480	1931473	1928687	1928643	-	LMRG_01046	lmo1899	DnaQ family exonuclease/DinG family helicase	59	57	0.454089	37	33	0.844825
1931956	1931953	1931570	1931570	-	LMRG_01047	lmo1900	aspartate 1-decarboxylase	114	133	0.353282	101	102	0.492
1932814	1932814	1931957	1931957	-	LMRG_01048	lmo1901	pantoate--beta-alanine ligase	111	120	0.992063	133	133	0.892101
1933659	1933651	1932818	1932815	-	LMRG_01049	lmo1902	3-methyl-2-oxobutanoate hydroxymethyltransferase	97	93	0.368323	106	108	0.856396
1934398	1934291	1933818	1933801	-	LMRG_01050	lmo1903	bacteriocin transport accessory protein	23	20	0.00270198	15	14	0.701028
	1935416	1934439	1934414	-	LMRG_01051	lmo1904	hypothetical protein	101	94	0.238749	68	64	0.752962
1936599	1936587	1935406		-	LMRG_01052	lmo1905	CCA-adding enzyme	74	72	0.510862	55	51	0.732248
1937009	1937006	1936602	1936600	-	LMRG_01053	lmo1906	methylglyoxal synthase	68	67	0.392235	65	57	0.979657
	1937813	1937022	1937022	-	LMRG_01054	lmo1907	dihydrodipicolinate reductase	68	69	0.933105	53	50	0.631154
1938148	1938145	1937810		-	LMRG_01055	lmo1908	hypothetical protein	44	38	0.0116449	34	31	0.831392
1938200	1938285	1939151		+	LMRG_01056	lmo1909	hypothetical protein	27	27	0.395651	21	23	0.456494
	1940247	1939141		-	LMRG_01057	lmo1910	D-amino-acid dehydrogenase	18	18	0.372259	14	15	0.596198
1940327	1940567	1941703	1941728	+	LMRG_01058	lmo1911	hypothetical protein	20	14	8.08e-06	13	14	0.642506
1941729	1941729	1942856		+	LMRG_01059	lmo1912	hypothetical protein	26	23	0.113418	18	18	0.751021
	1942853	1943857	1943861	+	LMRG_01060	lmo1913	hypothetical protein	47	38	0.1183	22	23	0.642506
1943876	1943876	1944559	1944559	+	LMRG_01061	lmo1914	hypothetical protein	63	52	0.126362	37	43	0.258099
1944669	1944669	1946312	1946314	+	LMRG_01062	lmo1915	malate dehydrogenase	44	50	0.623387	40	47	0.337624
1946315	1946315	1947322	1947322	+	LMRG_01063	lmo1916	beta-lactamase	57	66	0.423671	57	62	0.352582
1947506	1947557	1949836	1949836	+	LMRG_01064	lmo1917	formate acetyltransferase	215	114	3.19e-08	55	26	0.0124592
1951147	1951147	1949882	1949882	-	LMRG_01065	lmo1918	hypothetical protein	58	58	0.57345	23	23	0.524165
1951947	1951944	1951261	1951254	-	LMRG_01066	lmo1919	hypothetical protein	105	120	0.570977	132	152	0.617329
1952713	1952626	1952030	1951950	-	LMRG_01067	lmo1920	hypothetical protein	12	14	0.94056	16	14	0.695567
1953294	1953259	1952714	1952714	-	LMRG_01068	lmo1921	hypothetical protein	81	85	0.83641	180	177	0.976842
1954553	1954548	1953295	1953295	-	LMRG_01069	lmo1922	hypothetical protein	71	73	0.788749	118	122	0.862937
1955965	1955965	1954679	1954679	-	LMRG_01070	lmo1923	3-phosphoshikimate 1-carboxyvinyltransferase	136	174	0.347751	161	122	0.660282
1957094	1957082	1955979	1955966	-	LMRG_01071	lmo1924	prephenate dehydrogenase	70	85	0.351072	112	85	0.500283
	1958186	1957104	1957104	-	LMRG_01072	lmo1925	histidinol-phosphate aminotransferase	50	61	0.219132	89	68	0.689677
	1958560	1958186		-	LMRG_01073	lmo1926	chorismate mutase	45	60	0.374689	94	73	0.874481
1959656	1959654	1958557		-	LMRG_01074	lmo1927	3-dehydroquinate synthase	42	62	0.00256474	111	84	0.496601
1960861	1960823	1959657	1959657	-	LMRG_01075	lmo1928	chorismate synthase	31	44	0.0129761	82	65	0.74438
1961474	1961470	1961027	1961026	-	LMRG_01076	lmo1929	nucleoside diphosphate kinase	192	275	0.0147952	116	142	0.120626
1962454	1962454	1961489	1961475	-	LMRG_01077	lmo1930	heptaprenyl diphosphate synthase component II	101	136	0.0753556	88	111	0.363374
1963178	1963178	1962465	1962458	-	LMRG_01078	lmo1931	2-heptaprenyl-1,4-naphthoquinone methyltransferase	78	99	0.106784	81	102	0.111098
1963968	1963968	1963201	1963181	-	LMRG_01079	lmo1932	trans-hexaprenyltranstransferase	91	94	0.74758	73	98	0.0496063
1964603	1964596	1964027	1963972	-	LMRG_01080	lmo1933	GTP cyclohydrolase I	87	95	0.668257	40	63	0.00341778
1965143	1965106	1964831	1964795	-	LMRG_01081	lmo1934	DNA-binding protein HU-beta	14564	16247	0.278851	5174	4580	0.639992
1966517	1966498	1965518	1965399	-	LMRG_01082	lmo1935	protein-tyrosine phosphatase	19	20	0.374689	20	23	0.379064
1967617	1967617	1966601	1966601	-	LMRG_01083	lmo1936	glycerol-3-phosphate dehydrogenase	375	286	0.00713719	130	120	0.991386
1968968	1968950	1967640	1967632	-	LMRG_01084	lmo1937	ribosome-associated GTPase EngA	313	218	0.000682	130	117	0.976842
1970414	1970239	1969094	1969081	-	LMRG_01085	lmo1938	30S ribosomal protein S1	328	242	0.00385939	382	371	0.91966
1971272	1971272	1970598	1970598	-	LMRG_01086	lmo1939	cytidylate kinase	127	123	0.44301	101	103	0.635941
1972330	1972250	1971288	1971273	-	LMRG_01087	lmo1940	L-asparaginase	66	64	0.588731	89	90	0.859429
1973125	1973050	1972331	1972331	-	LMRG_01088	lmo1941	lysM domain-containing protein	160	152	0.223378	325	322	0.948926
	1974773	1973370	1973370	-	LMRG_01089	lmo1942	hypothetical protein	19	15	0.00781568	51	37	0.728756
1975778	1975777	1974770		-	LMRG_01090	lmo1943	hypothetical protein	17	14	0.00128709	49	38	0.946187
1975895	1975932	1976156	1976165	+	LMRG_01091	lmo1944	ferredoxin	46	41	0.00760031	13	16	0.0353507
1977122	1976809	1976198	1976198	-	LMRG_01092	lmo1945	hypothetical protein	41	36	0.0414991	62	46	0.844825
1977783	1977768	1977250	1977250	-	LMRG_01093	lmo1946	cytosolic long-chain acyl-CoA thioester hydrolase	94	86	0.521222	45	38	0.993815
1979671	1979574	1977784	1977784	-	LMRG_01094	lmo1947	sensor histidine kinase ResE	53	49	0.287555	36	34	0.734506
1980477	1980391	1979675	1979675	-	LMRG_01095	lmo1948	response regulator ResD	220	233	0.919548	195	196	0.881499
1981310	1981308	1980574	1980569	-	LMRG_01096	lmo1949	ribosomal large subunit pseudouridine synthase B	102	91	0.0985882	67	60	0.81047
	1981907	1981311	1981311	-	LMRG_01097	lmo1950	segregation and condensation protein B	77	72	0.608114	59	53	0.778299
1982662	1982653	1981904		-	LMRG_01098	lmo1951	ScpA/B protein	41	39	0.271518	43	40	0.63662
1983990	1983979	1982669	1982668	-	LMRG_01099	lmo1952	diaminopimelate decarboxylase	38	32	0.183287	35	35	0.531496
1984982	1984978	1984160	1984157	-	LMRG_01100	lmo1953	purine nucleoside phosphorylase I	275	85	1.45e-62	100	64	0.426937
1986209	1986181	1984997	1984997	-	LMRG_01101	lmo1954	phosphopentomutase	196	59	1.15e-67	74	51	0.533019
1987103	1987103	1986210	1986210	-	LMRG_01102	lmo1955	tyrosine recombinase XerD	221	67	2e-60	70	46	0.529807
1987743	1987708	1987256	1987250	-	LMRG_01103	lmo1956	fur family transcriptional regulator	609	588	0.417829	1263	903	0.811504
	1988972	1987950		-	LMRG_01104	lmo1957	iron complex transport system permease	86	86	0.626686	3	5	0.00111519
	1989997	1988972		-	LMRG_01105	lmo1958	iron complex transport system permease	17	23	0.379092	1	2	8.2e-09
	1991040	1990099		-	LMRG_01106	lmo1959	iron complex transport system substrate-binding protein	14	19	0.451128	0	1	3.1e-06
	1991205	1992029		+	LMRG_01107	lmo1960	iron complex transport system ATP-binding protein	96	115	0.40828	3	8	4.08e-15
	1992019	1993017	1993017	+	LMRG_01108	lmo1961	ferredoxin-NADP reductase 1	153	175	0.666657	8	17	9.88e-05
	1993653	1993033	1993033	-	LMRG_01109	lmo1962	TetR/AcrR family transcriptional regulator	8	10	0.840252	17	14	0.84248
	1994468	1993653		-	LMRG_01110	lmo1963	ABC-2 type transport system permease	4	4	0.656891	9	10	0.531496
	1995352	1994465		-	LMRG_01111	lmo1964	ABC transporter ATP-binding protein	5	7	0.646255	7	8	0.375404
1996516	1996510	1995953	1995619	-	LMRG_01112	lmo1965	ADP-ribose pyrophosphatase	21	23	0.502808	18	20	0.44759
1996646	1996786	1997445		+	LMRG_01113	lmo1966	hypothetical protein	47	41	0.080204	221	128	0.124429
	1997423	1998622	1998629	+	LMRG_01114	lmo1967	hypothetical protein	63	66	0.888562	324	215	0.334666
	1999412	1998669		-	LMRG_01115	lmo1968	creatinine amidohydrolase	3	8	8.62e-13	7	10	0.102588
	2000024	1999425		-	LMRG_01116	lmo1969	2-dehydro-3-deoxyphosphogluconate aldolase	1	4	9.97e-43	4	6	0.00246593
	2000969	2000052		-	LMRG_01117	lmo1970	hypothetical protein	1	4	3.16e-34	4	6	0.0298442
	2002261	2000993		-	LMRG_01118	lmo1971	ascorbate-specific PTS system IIC component	2	4	0.0325378	7	8	0.429159
	2002558	2002277		-	LMRG_01119	lmo1972	ascorbate-specific PTS system IIB component	7	6	0.0367197	14	12	0.807156
	2003001	2002558		-	LMRG_01120	lmo1973	ascorbate-specific PTS system IIA component	8	9	0.839563	13	11	0.859579
2003773	2003768	2003019	2003019	-	LMRG_01121	lmo1974	GntR family transcriptional regulator	44	45	0.84452	41	39	0.62362
2005033	2005025	2003955	2003946	-	LMRG_01122	lmo1975	DNA polymerase IV	91	63	2.32e-05	409	250	0.309703
2005925	2005925	2005134	2005134	-	LMRG_01123	lmo1976	hypothetical protein	64	48	0.021637	46	44	0.649717
2006855	2006850	2005930	2005926	-	LMRG_01124	lmo1977	ribonuclease Z	23	15	2.03e-07	26	25	0.82195
2007042	2007150	2008625	2008630	+	LMRG_02980	lmo1978	glucose-6-phosphate dehydrogenase	368	709	0.0270673	468	499	0.680319
2008736	2008744	2009175	2009314	+	LMRG_01127	lmo1980	hypothetical protein	79	85	0.842121	72	82	0.201052
	2009812	2009327	2009327	-	LMRG_01129	lmo1981	hypothetical protein	31	47	0.0628844	50	55	0.4406
2010325	2010312	2009785		-	LMRG_01130	lmo1982	ribosomal-protein-alanine N-acetyltransferase	3	7	3.45e-09	21	22	0.527913
2010832	2011003	2012697	2012697	+	LMRG_01131	lmo1983	dihydroxy-acid dehydratase	12	186	0	1622	957	0.445418
2012701	2012715	2014436		+	LMRG_01132	lmo1984	acetolactate synthase large subunit	9	257	0	2002	1261	0.447586
	2014437	2014928	2014965	+	LMRG_01133	lmo1985	acetolactate synthase small subunit	8	319	0	2191	1439	0.459314
2015017	2015027	2016022	2016022	+	LMRG_01134	lmo1986	ketol-acid reductoisomerase	6	283	0	1967	1492	0.712197
2016132	2016180	2017718	2017718	+	LMRG_01135	lmo1987	2-isopropylmalate synthase	4	153	0	1293	848	0.44759
2017719	2017720	2018772	2018772	+	LMRG_01136	lmo1988	3-isopropylmalate dehydrogenase	3	175	0	1196	890	0.527913
2018773	2018774	2020162		+	LMRG_01137	lmo1989	3-isopropylmalate dehydratase large subunit	2	158	0	959	805	0.556871
	2020149	2020730	2020730	+	LMRG_01138	lmo1990	3-isopropylmalate dehydratase small subunit	2	194	0	899	821	0.938055
2020747	2020749	2022017	2022020	+	LMRG_01139	lmo1991	threonine dehydratase	1	181	0	855	808	0.810265
2022204	2022210	2022929	2022930	+	LMRG_01140	lmo1992	alpha-acetolactate decarboxylase	75	181	7.29e-22	115	142	0.403293
2024269	2024268	2022967	2022967	-	LMRG_01141	lmo1993	pyrimidine-nucleoside phosphorylase	118	90	0.00350703	47	47	0.508167
2025488	2025409	2024399	2024398	-	LMRG_01142	lmo1994	LacI family transcriptional regulator	67	48	0.00319028	32	31	0.562339
2026166	2026160	2025489	2025489	-	LMRG_01143	lmo1995	deoxyribose-phosphate aldolase	108	83	0.00758445	50	52	0.400519
2027170	2027170	2026223	2026167	-	LMRG_01144	lmo1996	deoxyribonucleoside regulator	14	10	1.54e-06	14	15	0.513211
	2027683	2027267		-	LMRG_01145	lmo1997	mannose-specific PTS system IIA component	7	10	0.144278	4	7	5.93e-05
	2028695	2027700		-	LMRG_01146	lmo1998	sugar isomerase	7	7	0.577125	5	6	0.397835
	2029773	2028718		-	LMRG_01147	lmo1999	glucosamine-fructose-6-phosphate aminotransferase	4	4	0.341522	2	3	0.0399331
	2030616	2029795		-	LMRG_01148	lmo2000	mannose-specific PTS system IID component	6	5	0.00760882	2	3	0.0357511
	2031415	2030597		-	LMRG_01149	lmo2001	mannose-specific PTS system IIC component	17	8	2.33e-19	5	3	0.881499
	2031905	2031438		-	LMRG_01150	lmo2002	mannose-specific PTS system IIB component	34	11	1.69e-42	7	4	0.788495
	2032635	2031925	2031925	-	LMRG_01151	lmo2003	hypothetical protein	28	7	3.1e-63	5	3	1
	2033359	2032628		-	LMRG_01152	lmo2004	transcription regulator GntR family protein	52	13	4.11e-124	8	5	0.711175
	2034526	2033531		-	LMRG_01153	lmo2005	aryl-alcohol dehydrogenase	9	10	0.506551	9	12	0.171725
2036341	2036341	2034644	2034644	-	LMRG_01154	lmo2006	acetolactate synthase catabolic	95	132	0.116288	91	127	0.297208
	2037994	2036537		-	LMRG_01155	lmo2007	multiple sugar transport system substrate-binding protein	1	1	0.0509542	1	1	0.829077
	2038986	2038015		-	LMRG_01156	lmo2008	multiple sugar transport system permease	1	1	0.822887	1	1	0.550878
	2039943	2039005		-	LMRG_01157	lmo2009	multiple sugar transport system permease	1	1	0.250739	0	0	0.292136
	2041531	2040047		-	LMRG_01158	lmo2010	response regulator YesN	1	1	0.5008	1	1	0.149225
	2043270	2041531		-	LMRG_01159	lmo2011	sensor histidine kinase YesM	1	1	0.327425	1	0	0.685467
	2043938	2043327		-	LMRG_01160	lmo2012	hypothetical protein	0	1	0.0981068	0	1	0.00107456
	2045303	2043999		-	LMRG_01161	lmo2013	hypothetical protein	4	5	0.463288	3	3	0.90697
	2047964	2045307		-	LMRG_01162	lmo2014	alpha-mannosidase	1	2	0.353949	1	1	0.76032
	2048220	2051318		+	LMRG_01164	lmo2015	alpha-mannosidase	4	5	0.379011	6	8	0.148134
2051709	2051587	2051387	2051348	-	LMRG_01165	lmo2016	cold shock protein	11522	14083	0.934115	3453	3105	0.888476
2052581	2052571	2051876	2051876	-	LMRG_01166	lmo2017	hypothetical protein	124	140	0.760926	199	227	0.73722
2053601	2053574	2052585	2052582	-	LMRG_01167	lmo2018	diaminopimelate epimerase	98	106	0.999662	221	261	0.663742
2056526	2056451	2053686	2053686	-	LMRG_01168	lmo2019	isoleucyl-tRNA synthetase	184	207	0.835966	288	370	0.562194
2057268	2057261	2056734	2056727	-	LMRG_01169	lmo2020	cell division initiation protein	352	293	0.0654461	484	512	0.837927
2057880	2057876	2057355	2057353	-	LMRG_01170	lmo2021	transcriptional repressor	18	16	0.0110181	23	20	0.860341
	2058987	2057881		-	LMRG_01171	lmo2022	cysteine desulfurase	6	5	0.0320768	12	11	0.724378
	2059119	2060573		+	LMRG_01172	lmo2023	L-aspartate oxidase	0	0	0.397335	11	8	0.869308
	2060570	2061415		+	LMRG_01173	lmo2024	nicotinate-nucleotide diphosphorylase	0	0	0.453584	11	7	0.837927
	2061412	2062512		+	LMRG_01174	lmo2025	quinolinate synthetase complex A subunit	1	1	0.227481	14	10	0.889221
	2064719	2062839		-	LMRG_01175	lmo2026	internalin	1	1	0.704957	1	2	0.290668
	2066123	2065011		-	LMRG_01176	lmo2027	internalin	4	4	0.425963	3	4	0.258324
2067359	2067296	2066520	2066520	-	LMRG_01177	lmo2028	hypothetical protein	39	36	0.216135	41	45	0.290668
2067710	2067710	2067420	2067412	-	LMRG_01178	lmo2029	YggT family protein	380	374	0.393156	300	348	0.592862
2068191	2068191	2067733	2067711	-	LMRG_01179	lmo2030	cell division protein sepF	326	298	0.194028	404	462	0.618078
2068884	2068884	2068195	2068192	-	LMRG_01180	lmo2031	pyridoxal phosphate enzyme	309	294	0.545705	429	498	0.710717
2070237	2070178	2069003	2068885	-	LMRG_01181	lmo2032	cell division protein FtsZ	391	417	0.771112	404	472	0.62362
2071532	2071525	2070245	2070238	-	LMRG_01182	lmo2033	cell division protein FtsA	148	142	0.553213	198	229	0.610201
2072703	2072703	2071891	2071857	-	LMRG_01183	lmo2034	cell division protein FtsQ	96	75	0.0078641	114	95	0.839661
	2073817	2072726	2072704	-	LMRG_01184	lmo2035	undecaprenyldiphospho-muramoylpentapeptide beta-N-acetylglucosaminyltransferase	94	82	0.0970986	120	99	0.770275
2075252	2075181	2073814		-	LMRG_01185	lmo2036	UDP-N-acetylmuramoylalanine--D-glutamate ligase	96	79	0.0177124	139	111	0.803446
2076304	2076296	2075322	2075322	-	LMRG_01186	lmo2037	phospho-N-acetylmuramoyl-pentapeptide-transferase	181	159	0.14344	163	136	0.894771
2077857	2077818	2076343	2076343	-	LMRG_01187	lmo2038	UDP-N-acetylmuramoyl-L-alanyl-D-glutamate-2	125	96	0.00781913	158	121	0.685358
	2080248	2077993	2077983	-	LMRG_01188	lmo2039	penicillin binding protein 2B	195	187	0.491525	342	253	0.806938
[truncated: 948 more rows]

## Sheet: Cluster I - BHI upregulated
Transcription Start	Translation Start	Translation Stop	Transcription Stop	Strand	Synonym		Product	Expression WT BHI	Expression codY BHI	qValue WT BHI vs codY BHI	Expression WT LMM	Expression codY LMM	qValue WT LMM vs codY LMM
119401	119600	119989	119989	+	LMRG_02366	lmo0117	prophage LambdaLm01, antigen B	11	22	0.00504047	446	253	0.105314
119990	120002	120514	120514	+	LMRG_02367	lmo0118	antigen A	8	15	0.00215668	390	227	0.290668
123981	123990	125126		+	LMRG_02372	lmo0123	minor structural protein	4	10	4.71e-06	219	142	0.335585
125430	125430	126005	126018	+	LMRG_02374	lmo0125	hypothetical protein	4	10	1.69e-08	231	150	0.267474
245026	245054	247516	247520	+	LMRG_02674	lmo0232	ATP-dependent Clp protease ATP-binding subunit ClpC	78	160	2.11e-06	173	204	0.699445
285135	285135	287021	287021	+	LMRG_02607	lmo0269	oligopeptide transport system permease oppC	15	45	2.86e-27	32	42	0.0823674
453813	453867	456269	456269	+	LMRG_00126	lmo0433	internalin A	5	36	1.23e-155	59	91	0.187659
456270	456354	458246	458257	+	LMRG_00127	lmo0434	internalin B	2	13	3.15e-56	16	19	0.139205
587448	587395	586214		-	LMRG_00251	lmo0569	ATP phosphoribosyltransferase regulatory subunit	4	13	1.16e-16	33	38	0.210183
613840	613867	614409	614409	+	LMRG_00274	lmo0592	hypothetical protein	43	111	7.96e-16	75	97	0.0578444
616597	616581	615475	615475	-	LMRG_00276	lmo0594	homoserine O-acetyltransferase	7	13	0.000425	22	25	0.255471
665834	665854	666582	666582	+	LMRG_02878	lmo0642	hypothetical protein	15	38	1.26e-12	94	55	0.213616
688531	688531	688734	688745	+	LMRG_00356		hypothetical protein	1	21	0	52	75	0.0510308
708114			708147	?	predicted RNA	RNA	-	668	1204	5.22e-05	4061	4297	0.831392
768116	768122	768730	768731	+	LMRG_00448	lmo0760	hypothetical protein	21	44	4.1e-07	50	57	0.196348
806543	806537	806007	806006	-	LMRG_00484	lmo0796	YceI like family protein	80	320	6.2e-82	267	377	0.30985
863980	863980	865083	865091	+	LMRG_02268	lmo0845	5-methyltetrahydropteroyltriglutamate/homocysteine S-methyltransferase	11	26	3.17e-09	43	55	0.0726819
891201	891201	891512	891544	+	LMRG_02294	lmo0870	hypothetical protein	6	13	1.28e-09	15	18	0.312499
900048	900048	901436	901437	+	LMRG_02304	lmo0880	peptidoglycan bound protein	11	36	9.87e-31	35	49	0.018135
960783	960856	961326	961340	+	LMRG_02041	lmo0943	starvation-inducible DNA-binding protein	1359	2450	0.0464937	3702	3331	0.920038
970881	970896	972029	972029	+	LMRG_02055	lmo0956	N-acetylglucosamine-6-phosphate deacetylase	54	117	2.53e-16	76	108	0.138785
989910	989910	989467	989467	-	LMRG_02076	lmo0976	hypothetical protein	145	275	5.52e-10	373	469	0.44759
990700	990677	989928	989911	-	LMRG_02077	lmo0977	hypothetical protein	93	177	3.28e-09	394	476	0.661687
1010893	1010846	1008672	1008671	-	LMRG_02097	lmo0997	ATP-dependent Clp protease ATP-binding subunit ClpE	25	52	5.36e-13	212	219	0.840566
1260468	1260516	1261418	1261419	+	LMRG_00727	lmo1277	tyrosine recombinase XerC	194	363	0.000238	191	240	0.448322
1261437	1261439	1261978	1261991	+	LMRG_00728	lmo1278	ATP-dependent HslUV protease	166	324	3.23e-09	141	169	0.431769
1261992	1261992	1263401	1263421	+	LMRG_00729	lmo1279	heat shock protein HslVU	179	389	2.63e-06	168	220	0.352582
1410713	1410734	1411720		+	LMRG_00873	lmo1421	osmoprotectant transport system ATP-binding protein	34	125	6.67e-53	230	286	0.488
1533762	1533762	1532269	1532267	-	LMRG_01432	lmo1538	glycerol kinase	66	133	3.16e-09	118	195	0.0510308
1534804	1534655	1533837	1533763	-	LMRG_01431	lmo1539	glycerol uptake facilitator protein	57	104	1.43e-08	113	189	0.0529971
1604862	1604862	1604338	1604336	-	LMRG_01366	lmo1601	hypothetical protein	259	520	2.48e-06	482	771	0.14484
1605395	1605339	1604884	1604863	-	LMRG_01365	lmo1602	hypothetical protein	253	506	5.94e-07	457	711	0.108444
1657100	1657034	1656546	1656452	-	LMRG_01317	lmo1650	hypothetical protein	44	158	1.16e-40	74	93	0.0918257
1660906	1660673	1658904		-	LMRG_01315	lmo1652	ABC transporter	25	71	2.89e-33	41	44	0.550078
1693258	1693258	1691510	1691510	-	LMRG_01289	lmo1678	homocysteine S-methyltransferase	4	15	2.07e-31	47	62	0.208035
1793137	1793120	1791858	1791839	-	LMRG_02507	lmo1764	phosphoribosylamine--glycine ligase	47	85	2.5e-08	243	380	0.339113
1796310	1796292	1795243		-	LMRG_02504	lmo1767	phosphoribosylformylglycinamidine cyclo-ligase	24	48	8.02e-07	183	287	0.0842129
1909183	1909074	1907392	1907390	-	LMRG_01023	lmo1877	formate-tetrahydrofolate ligase	46	87	6.25e-08	79	120	0.208035
2007042	2007150	2008625	2008630	+	LMRG_02980		glucose-6-phosphate dehydrogenase	368	709	0.0270673	468	499	0.680319
2010325	2010312	2009785		-	LMRG_01130	lmo1982	ribosomal-protein-alanine N-acetyltransferase	3	7	3.45e-09	21	22	0.527913
2010651			2010831	?	predicted RNA	RNA	-	20	148	6.23e-182	707	421	0.166605
2010832	2011003	2012697	2012697	+	LMRG_01131	lmo1983	dihydroxy-acid dehydratase	12	186	0	1622	957	0.445418
2012701	2012715	2014436		+	LMRG_01132	lmo1984	acetolactate synthase large subunit	9	257	0	2002	1261	0.447586
2014966			2015016	?	predicted RNA	RNA	-	6	249	0	2334	1561	0.344435
2015017	2015027	2016022	2016022	+	LMRG_01134	lmo1986	ketol-acid reductoisomerase	6	283	0	1967	1492	0.712197
2016132	2016180	2017718	2017718	+	LMRG_01135	lmo1987	2-isopropylmalate synthase	4	153	0	1293	848	0.44759
2017719	2017720	2018772	2018772	+	LMRG_01136	lmo1988	3-isopropylmalate dehydrogenase	3	175	0	1196	890	0.527913
2018773	2018774	2020162		+	LMRG_01137	lmo1989	3-isopropylmalate dehydratase large subunit	2	158	0	959	805	0.556871
2020747	2020749	2022017	2022020	+	LMRG_01139	lmo1991	threonine dehydratase	1	181	0	855	808	0.810265
2022204	2022210	2022929	2022930	+	LMRG_01140	lmo1992	alpha-acetolactate decarboxylase	75	181	7.29e-22	115	142	0.403293
2105822	2105822	2104194	2104180	-	LMRG_01218	lmo2068	chaperonin GroL	350	755	0.00458749	663	643	0.839661
2106190	2106142	2105858	2105823	-	LMRG_01219	lmo2069	chaperonin GroS	199	435	1.68e-16	570	512	0.985124
2245782	2245440	2243764	2243748	-	LMRG_01636	lmo2196	peptide/nickel transport system substrate-binding protein	1853	4914	0.00177959	6400	6786	0.643633
2253711	2253689	2253000	2253000	-	LMRG_01627	lmo2205	phosphoglycerate mutase	73	258	2.63e-62	161	278	0.0637804
2256380	2256380	2253780	2253775	-	LMRG_01626	lmo2206	ATP-dependent chaperone ClpB	20	38	6.76e-09	86	98	0.755613
2259407	2259402	2259058	2259058	-	LMRG_01622	lmo2210	hypothetical protein	99	238	1.87e-16	91	108	0.139017
2373692	2373674	2373129	2373129	-	LMRG_01492	lmo2351	FMN reductase	1	33	0	23	36	0.0627595
2373912	2373917	2374816	2374816	+	LMRG_01491	lmo2352	HTH-type transcriptional regulator ytlI	10	66	9.35e-138	56	68	0.124429
2426924	2426928	2427428	2427439	+	LMRG_01850	lmo2398	phosphatidylglycerophosphatase A	55	219	5.02e-58	149	219	0.0682863
2428778	2428762	2427452	2427452	-	LMRG_01849	lmo2399	hypothetical protein	12	23	0.000224	27	41	0.00212685
2436068	2436062	2435511	2435505	-	LMRG_01838	lmo2410	hypothetical protein	37	72	6.17e-06	212	198	0.976795
2498571	2498533	2497142	2497141	-	LMRG_01779	lmo2469	APA family basic amino acid/polyamine antiporter	148	438	6.13e-17	206	206	0.937445
2514091	2514091	2513738	2513729	-	LMRG_01764	lmo2484	membrane protein	38	124	3.95e-28	137	197	0.0122484
2514300	2514300	2514100	2514092	-	LMRG_01763	lmo2485	PspC domain-containing protein	43	127	3.19e-20	180	222	0.117471
2545206	2545091	2544528	2544525	-	LMRG_01737	lmo2511	sigma-54 modulation protein	187	340	4.31e-06	203	296	0.318342
2607581	2607571	2606660	2606612	-	LMRG_02693	lmo2575	CDF family cation efflux system protein	28	51	2.85e-05	19	21	0.478612
2623631	2623638	2624480	2624480	+	LMRG_02680	lmo2587	hypothetical protein	14	28	5.24e-06	29	33	0.362945
2707884	2707884	2707516		-	LMRG_02216	lmo2671	hypothetical protein	14	32	9.04e-07	40	51	0.305591
2708737	2708736	2707930	2707885	-	LMRG_02217	lmo2672	hypothetical protein	7	20	2.01e-13	25	34	0.0871208
2757790	2757827	2759404	2759404	+	LMRG_01976	lmo2720	acetyl-CoA synthetase	296	877	1.36e-06	725	766	0.878723
2760172	2760165	2759446	2759405	-	LMRG_01975	lmo2721	6-phosphogluconolactonase	6	12	0.0102352	19	17	0.863909
2779978	2779978	2778770		-	LMRG_01955	lmo2741	MFS transporter	7	13	0.0017723	17	23	0.0632901
2868654	2868654	2868331	2868324	-	LMRG_01876	lmo2822	hypothetical protein	55	227	2.08e-54	152	198	0.0531441
2869979	2869904	2868663	2868655	-	LMRG_01875	lmo2823	hypothetical protein	32	125	1.31e-73	126	168	0.379107
2872321	2872264	2871173		-	LMRG_01873	lmo2825	phosphoserine aminotransferase	27	81	2.47e-27	177	226	0.477669
2874868	2874869	2875468	2875476	+	LMRG_01869	lmo2829	hypothetical protein	151	314	3.72e-11	236	257	0.80413
	348763	347993		-	LMRG_00015	lmo0323	hypothetical protein	8	16	0.000222	4	6	0.0403957
	372479	370482		-	LMRG_00033	lmo0342	transketolase	6	11	0.000708	6	7	0.454397
	581323	581012	580979	-	LMRG_00243	lmo0561	phosphoribosyl-ATP pyrophosphohydrolase	6	29	3.2e-61	48	47	0.705549
	581641	581324		-	LMRG_00244	lmo0562	phosphoribosyl-AMP cyclohydrolase	5	23	3.03e-73	50	49	0.722243
	582393	581638		-	LMRG_00245	lmo0563	imidazoleglycerol phosphate synthase	7	33	1.72e-59	62	65	0.420276
	583105	582383		-	LMRG_00246	lmo0564	1-(5-phosphoribosyl)-5-[(5-phosphoribosylamino)methylideneamino] imidazole-4-carboxamide isomerase	5	27	2.82e-58	54	57	0.444719
	583710	583084		-	LMRG_00247	lmo0565	imidazole glycerol phosphate synthase	4	25	2.34e-94	55	55	0.527913
	584295	583711		-	LMRG_00248	lmo0566	imidazoleglycerol-phosphate dehydratase	4	21	6.04e-90	52	54	0.402374
	585579	584296		-	LMRG_00249	lmo0567	histidinol dehydrogenase	3	19	1.49e-71	51	51	0.605633
	586217	585576		-	LMRG_00250	lmo0568	ATP phosphoribosyltransferase	3	14	9.79e-61	36	39	0.492436
	629252	631069	631076	+	LMRG_00291	lmo0608	ABC transporter	52	96	2.86e-07	79	99	0.536412
	767156	768115	768115	+	LMRG_00447	lmo0759	glyoxylase	19	35	8.54e-05	40	43	0.357382
	1411717	1413231	1413240	+	LMRG_00874	lmo1422	hypothetical protein	41	154	4.28e-73	215	267	0.678602
	2014437	2014928	2014965	+	LMRG_01133	lmo1985	acetolactate synthase small subunit	8	319	0	2191	1439	0.459314
	2020149	2020730	2020730	+	LMRG_01138	lmo1990	3-isopropylmalate dehydratase small subunit	2	194	0	899	821	0.938055
	1658920	1657115	1657115	-	LMRG_01316	lmo1651	ABC transporter	25	102	6.18e-90	48	57	0.491824
	2369519	2368524		-	LMRG_01498	lmo2345	hypothetical protein	6	121	0	101	146	0.212168
	2368531	2368265		-	LMRG_01499	lmo2344	hypothetical protein	7	105	0	111	152	0.0230117
	2368268	2366946	2366944	-	LMRG_01500	lmo2343	monooxygenase moxC	8	123	0	129	175	0.348979
	2849938	2849546		-	LMRG_01891	lmo2808	hypothetical protein	2	11	5.66e-57	8	12	0.00209209
	2792691	2792918		+	LMRG_01943	lmo2753	hypothetical protein	9	18	1.1e-06	9	9	0.214605
	2778780	2778490		-	LMRG_01956	lmo2740	hypothetical protein	12	24	0.00101109	28	38	0.0959657
	922110	922490	922490	+	LMRG_02003	lmo0903	OsmC/Ohr family protein	60	109	4.51e-05	33	24	0.809012
	998734	999588	999669	+	LMRG_02087	lmo0987	ABC-2 type transport system permease	7	18	3.09e-10	16	22	0.229215
	2707519	2707157	2707157	-	LMRG_02215	lmo2670	hypothetical protein	14	34	7.93e-07	31	42	0.131313
	911700	912479		+	LMRG_02319	lmo0895	RNA polymerase sigma-B factor	193	361	0.000106	283	431	0.142948
	912480	913079	913084	+	LMRG_02320	lmo0896	sigma-B negative regulator	206	402	6.16e-06	254	391	0.18398
	123162	123980	123980	+	LMRG_02371	lmo0122	hypothetical protein	5	10	0.00838703	222	141	0.44759
	125116	125415	125429	+	LMRG_02373	lmo0124	hypothetical protein	6	13	3.74e-09	236	157	0.487425
	127454	128182	128182	+	LMRG_02378	lmo0129	N-acetylmuramoyl-L-alanine amidase	4	11	1.2e-11	203	128	0.208699
	2871204	2869993	2869990	-	LMRG_02985		D-3-phosphoglycerate dehydrogenase	46	169	3.41e-70	241	321	0.529383
2371012	2371002	2370292		-	LMRG_01496	lmo2347	polar amino acid transport system permease	4	90	0	62	89	0.00725922
2371729	2371729	2371013	2371013	-	LMRG_01495	lmo2348	polar amino acid transport system permease	3	68	0	45	69	0.0018316
2372576	2372560	2371751	2371749	-	LMRG_01494	lmo2349	polar amino acid transport system substrate-binding protein	3	79	0	50	75	0.00267733
2373128	2373113	2372577	2372577	-	LMRG_01493	lmo2350	hypothetical protein	2	50	0	33	54	0.00332245

## Sheet: Cluster II- BHI downregulated 
Transcription Start	Translation Start	Translation Stop	Transcription Stop	Strand	Synonym		Product	Expression WT BHI	Expression codY BHI	qValue WT BHI vs codY BHI	Expression WT LMM	Expression codY LMM	qValue WT LMM vs codY LMM
381129	381129	379603	379603	-	LMRG_00045	lmo2315	long-chain fatty acid CoA ligase (AMP-binding)	118	44	3.93e-37	55	43	0.810271
435254	435144	434269	434204	-	LMRG_00104	lmo0412	hypothetical protein	22	12	7.84e-13	19	17	0.855522
436777	436803	438203	438203	+	LMRG_00107	lmo1109	peptidoglycan N-acetylglucosamine deacetylase	1096	571	0.000397	642	512	0.726607
488326	488332	488541	488565	+	LMRG_02887		hypothetical protein	18	8	1.93e-23	13	14	0.148644
488566	488566	489111		+	LMRG_00151		hypothetical protein	45	23	4.59e-17	30	29	0.709942
577994	578195	579100	579100	+	LMRG_00241	lmo0559	hypothetical protein	77	27	1.12e-37	31	19	0.394492
741821	741822	742301	742302	+	LMRG_00417	lmo0729	hypothetical protein	219	88	5.98e-25	92	86	0.670088
742306	742315	742653	742653	+	LMRG_00418	lmo0730	hypothetical protein	203	75	1.03e-34	79	78	0.610201
793339	793344	793988	794104	+	LMRG_00474	lmo0786	FMN-dependent NADH-azoreductase 2	258	131	1.95e-14	39	24	0.473087
866447	866458	867900		+	LMRG_02270	lmo0847	glutamine ABC transporter	211	33	4.31e-284	27	30	0.291072
929502	929513	930325	930325	+	LMRG_02012	lmo0912	nitrite transporter NirC	131	65	3.63e-15	74	67	0.742117
974770	974775	975683	975683	+	LMRG_02059	lmo0960	hypothetical protein	141	59	2.24e-25	37	27	0.681878
975684	975697	976923	977006	+	LMRG_02060	lmo0961	protease	116	50	2.94e-25	37	26	0.752257
1124967	1124967	1126613	1126613	+	LMRG_00574	lmo1132	ABC transporter	66	31	5.06e-17	3	4	0.270046
1248149	1248154	1249092	1249167	+	LMRG_00715	lmo1266	hypothetical protein	38	21	1.87e-10	40	48	0.152529
1372453	1372567	1373640	1373682	+	LMRG_00840	lmo1388	ABC transporter	769	287	2.57e-18	538	342	0.642506
1564790	1564790	1563528	1563506	-	LMRG_01401	lmo1566	isocitrate dehydrogenase	117	54	3.56e-21	114	138	0.619924
1565931	1565931	1564810	1564791	-	LMRG_01400	lmo1567	citrate synthase	66	30	5.42e-16	78	101	0.308701
1566478	1566428	1565967	1565932	-	LMRG_01399	lmo1568	hypothetical protein	39	13	3.19e-43	64	89	0.0163117
1599123	1599114	1598914	1598890	-	LMRG_02946		hypothetical protein	89	42	2.77e-21	95	64	0.767059
1599943	1599920	1599141	1599127	-	LMRG_01370	lmo1597	hypothetical protein	70	32	1.14e-17	158	107	0.352582
1643153	1643144	1642563		-	LMRG_01327	lmo1639	hypothetical protein	38	21	2.28e-13	89	64	0.787826
1646216	1646192	1643490	1643480	-	LMRG_01325	lmo1641	aconitate hydratase 1	212	62	9.55e-38	138	184	0.583978
1701383			1701308	-	LMRG_05037		Thr tRNA	64	34	1.22e-11	66	53	0.967506
1722496	1722516	1723418	1723418	+	LMRG_02773	lmo1699	hypothetical protein	462	240	7.32e-08	413	248	0.17968
1723419	1723446	1723652	1723652	+	LMRG_02774	lmo1700	hypothetical protein	864	461	1.32e-12	459	271	0.21101
1804599	1804589	1804101		-	LMRG_02496	lmo1775	AIR carboxylase	28	14	6.49e-17	46	69	0.010752
1872593	1872593	1871682		-	LMRG_00985	lmo1838	aspartate carbamoyltransferase	12	6	2.61e-12	20	26	0.133754
1874091	1873963	1872677	1872594	-	LMRG_00986	lmo1839	uracil permease	37	11	5.13e-68	17	20	0.352582
1874749	1874643	1874092	1874092	-	LMRG_00987	lmo1840	pyrimidine operon attenuation protein/uracil phosphoribosyltransferase	98	42	7.77e-22	23	33	0.134421
1984982	1984978	1984160	1984157	-	LMRG_01100	lmo1953	purine nucleoside phosphorylase I	275	85	1.45e-62	100	64	0.426937
1986209	1986181	1984997	1984997	-	LMRG_01101	lmo1954	phosphopentomutase	196	59	1.15e-67	74	51	0.533019
1987103	1987103	1986210	1986210	-	LMRG_01102	lmo1955	tyrosine recombinase XerD	221	67	2e-60	70	46	0.529807
2144296	2144296	2144478	2144478	+	LMRG_01259		hypothetical protein	242	93	1.65e-34	4	14	1e-47
2173336			2173407	+	LMRG_05041		Glu tRNA	114	38	1.01e-38	20	19	0.347602
2173743			2173817	+	LMRG_05044		Gln tRNA	93	42	6.02e-16	26	25	0.295093
2193392	2193385	2193068	2193068	-	LMRG_01683	lmo2149	hypothetical protein	267	134	6.07e-13	56	47	0.963576
2218591	2218591	2218938	2218938	+	LMRG_01655	lmo2177	hypothetical protein	331	173	4.92e-14	64	52	0.922049
2303051	2303080	2304372	2304372	+	LMRG_01577	lmo2254	AGZA family MFS transporter xanthine/uracil permease	168	60	4.09e-39	71	53	0.670449
2441705	2441749	2442825	2442825	+	LMRG_01832	lmo2416	hypothetical protein	273	122	2.03e-16	198	177	0.956553
2460974	2460974	2461321	2461321	+	LMRG_01809	lmo2439	hypothetical protein	173	54	1.5e-55	39	26	0.699646
2630826			2630753	-	LMRG_05066		Ile tRNA	143	79	3.75e-10	57	73	0.196478
2672452			2672464	?	predicted RNA	RNA	-	488	254	1.85e-10	804	848	0.468484
2685802	2685802	2684504		-	LMRG_02194	lmo2649	ascorbate-specific PTS system IIC component	18	6	5.76e-51	12	11	0.806283
2686103	2686101	2685829	2685803	-	LMRG_02195	lmo2650	hypothetical protein	20	7	1.01e-37	20	16	0.877055
2686569	2686538	2686104	2686104	-	LMRG_02196	lmo2651	mannitol-specific PTS system IIA component	29	12	3.18e-20	19	16	0.90697
2703277	2703277	2702996		-	LMRG_02211	lmo2666	galactitol-specific PTS system IIB component	20	7	4.57e-32	9	8	0.464122
	420788	423421		+	LMRG_00094	lmo0401	alpha-mannosidase	11	4	3.32e-39	7	4	0.431884
	444382	446343		+	LMRG_00117	lmo0425	PRD/PTS system IIA 2 domain-containing regulatory protein	64	16	9.8e-80	5	3	0.926858
	446343	446807		+	LMRG_00118	lmo0426	fructose-specific PTS system IIA component	31	7	9.88e-94	4	3	0.848472
	446804	447124		+	LMRG_00119	lmo0427	fructose-specific PTS system IIB component	31	5	2.93e-186	5	3	0.89204
	447137	448243		+	LMRG_00120	lmo0428	fructose-specific PTS system IIC component	15	5	1.65e-34	6	5	0.951209
	491864	492106		+	LMRG_00156	lmo0475	hypothetical protein	15	6	1.29e-22	9	6	1
	1881268	1880336	1880336	-	LMRG_00994	lmo1847	manganese-binding lipoprotein mntA	314	139	5.4e-17	3042	2407	0.756306
	2031415	2030597		-	LMRG_01149	lmo2001	mannose-specific PTS system IIC component	17	8	2.33e-19	5	3	0.881499
	2031905	2031438		-	LMRG_01150	lmo2002	mannose-specific PTS system IIB component	34	11	1.69e-42	7	4	0.788495
	2032635	2031925	2031925	-	LMRG_01151	lmo2003	hypothetical protein	28	7	3.1e-63	5	3	1
	2033359	2032628		-	LMRG_01152	lmo2004	transcription regulator GntR family protein	52	13	4.11e-124	8	5	0.711175
	2124425	2123835	2123835	-	LMRG_01239	lmo2088	hypothetical protein	33	18	3.81e-16	6	6	0.531091
	2125794	2127008	2127008	+	LMRG_01241	lmo2090	argininosuccinate synthase	194	2	0	4	3	0.838963
	2127012	2128382	2128382	+	LMRG_01242	lmo2091	argininosuccinate lyase	261	4	0	4	3	0.790017
	1683186	1684148		+	LMRG_01296	lmo1671	zinc transport system substrate-binding protein	32	11	1.57e-53	12	14	0.413945
	1591628	1590432		-	LMRG_01377	lmo1590	ArgJ family protein	10	0	0	1	1	0.105626
	1590419	1589667		-	LMRG_01378	lmo1589	acetylglutamate kinase	20	0	0	1	1	0.0483879
	1589670	1588510		-	LMRG_01379	lmo1588	acetylornithine aminotransferase	20	1	0	1	2	0.0356046
	1588513	1587563	1587563	-	LMRG_01380	lmo1587	ornithine carbamoyltransferase	43	3	0	3	5	0.0587052
	2388270	2389664	2389664	+	LMRG_01479	lmo2363	glutamate decarboxylase	488	249	2.32e-06	13	8	0.546288
	2300286	2301011	2301011	+	LMRG_01580	lmo2251	polar amino acid transport system ATP-binding protein	729	27	0	46	27	0.183496
	2288954	2290144		+	LMRG_01594	lmo2238	hypothetical protein	11	5	3.58e-18	8	6	0.862832
	2637430	2637071	2637071	-	LMRG_02134	lmo2594	hypothetical protein	24	11	1.19e-13	10	6	0.589539
	2640786	2640124	2640115	-	LMRG_02135		csn2 family CRISPR-associated protein	47	19	9.2e-31	30	17	0.432039
	2703799	2703335		-	LMRG_02212	lmo2667	hypothetical protein	18	5	8.94e-43	9	8	0.868006
	2705902	2703833		-	LMRG_02213	lmo2668	hypothetical protein	31	13	8.83e-21	10	8	0.859579
	867893	868621	868621	+	LMRG_02271	lmo0848	polar amino acid transport system ATP-binding protein	289	47	1.38e-246	41	42	0.431769
	172383	173597		+	LMRG_02743	lmo0178	hypothetical protein	15	8	2.88e-17	11	7	0.556954
	2637800	2637558		-	LMRG_02908		hypothetical protein	19	9	5.99e-19	11	7	0.852871

## Sheet: Cluster III - LBMM upregulated
Transcription Start	Translation Start	Translation Stop	Transcription Stop	Strand	Synonym		Product	Expression WT BHI	Expression codY BHI	qValue WT BHI vs codY BHI	Expression WT LMM	Expression codY LMM	qValue WT LMM vs codY LMM
621155	621147	620446	620445	-	LMRG_00280	lmo0597	transcription regulator CRP/FNR family protein	98	122	0.172798	23	49	3.3e-06
678915	678915	679148	679148	+	LMRG_00341	lmo0654	hypothetical protein	196	325	1.08e-05	97	261	4.91e-14
1240171	1240171	1238687	1238669	-	LMRG_00704	lmo1255	trehalose-specific PTS system IIBC component	241	151	0.000156	7	17	9.97e-09
1800618	1800618	1799935		-	LMRG_02501	lmo1770	phosphoribosylformylglycinamidine synthase I	13	18	0.343009	60	118	1.1e-06
1800867	1800867	1800622	1800619	-	LMRG_02500	lmo1771	phosphoribosylformylglycinamidine synthase	12	18	0.0439824	74	148	7.23e-06
1801667	1801592	1800879	1800868	-	LMRG_02499	lmo1772	phosphoribosylaminoimidazolesuccinocarboxamide synthase	11	17	0.152269	56	109	1.35e-06
2144296	2144296	2144478	2144478	+	LMRG_01259		hypothetical protein	242	93	1.65e-34	4	14	1e-47
2170589	2170581	2170345	2170342	-	LMRG_01283	lmo2129	hypothetical protein	22	25	0.635206	19	36	0.00183125
2173021	2173002	2171179	2171137	-	LMRG_01284	lmo2130	hypothetical protein	107	100	0.477799	21	70	6e-26
	442622	442191		-	LMRG_00114	lmo0422	lineage-specific thermal regulator protein	6	5	0.325321	7	13	8.44e-05
	650750	651025		+	LMRG_00311	lmo0628	hypothetical protein	5	9	0.000181	8	17	2.35e-08
	1992019	1993017	1993017	+	LMRG_01108	lmo1961	ferredoxin-NADP reductase 1	153	175	0.666657	8	17	9.88e-05
	2142071	2142298		+	LMRG_01257	lmo2104	ferrous iron transporter A	141	91	2.55e-06	2	10	2.39e-82
	2142295	2144289		+	LMRG_01258	lmo2105	ferrous iron transporter B	129	79	1.79e-05	3	13	3.47e-19

## Sheet: Cluster IV- LBMM downregulated
Transcription Start	Translation Start	Translation Stop	Transcription Stop	Strand	Synonym		Product	Expression WT BHI	Expression codY BHI	qValue WT BHI vs codY BHI	Expression WT LMM	Expression codY LMM	qValue WT LMM vs codY LMM
198872	198812	198099	198099	-	LMRG_02622	lmo0200	listeriolysin regulatory protein	12	17	0.674965	146	42	2.01e-11
200039	200036	199083	199071	-	LMRG_02623	lmo0201	1-phosphatidylinositol phosphodiesterase	4	2	5.07e-09	355	90	6.5e-14
200163	200278	201867	201908	+	LMRG_02624	lmo0202	listeriolysin O	17	10	4.85e-10	928	194	1.03e-07
202048	202198	203730	203891	+	LMRG_02625	lmo0203	zinc metalloproteinase	2	1	4.14e-19	47	12	6.96e-16
203892	203929	205848	205848	+	LMRG_02626	lmo0204	actin-assembly inducing protein ActA	3	2	0.00217271	236	43	9.31e-30
205849	205876	206754	206754	+	LMRG_02627	lmo0205	phospholipase C	3	3	0.31239	198	36	2.06e-35
207284	207284	207745	207745	+	LMRG_02629	lmo0207	hypothetical protein	6	4	0.000375	23	8	0.00557679
932146	932158	932463	932467	+	LMRG_02014	lmo0914	cellobiose-specific PTS system IIB component	47	34	1.78e-06	36	12	0.00283609
1507597	1507616	1508821	1508821	+	LMRG_01454	lmo1516	amt familyammonium transporter	21	15	0.000778	253	20	0
1508822	1508835	1509200	1509332	+	LMRG_01453	lmo1517	nitrogen regulatory protein P-II	24	20	0.00534821	284	22	1.36e-188
1509338	1509350	1509730	1509730	+	LMRG_01452	lmo1518	hypothetical protein	76	63	0.0171432	267	57	1.85e-33
2347425	2347425	2346499		-	LMRG_01526	lmo2317	gp49	0	1	3.54e-09	33	14	0.0272474
2515562	2515535	2514324	2514301	-	LMRG_01762	lmo2486	hypothetical protein	11	11	0.362532	117	43	3.98e-05
2516922	2516865	2515603	2515603	-	LMRG_01761	lmo2487	hypothetical protein	30	24	0.0349044	168	61	3.42e-05
2722324	2722337	2722639	2722639	+	LMRG_02230	lmo2685	cellobiose-specific PTS system IIA component	29	35	0.722207	392	183	0.00884074
2745443	2745243	2743879	2743745	-	LMRG_01989	lmo2708	cellobiose-specific PTS system IIC component	3	3	0.42419	29	13	0.00362051
	2752650	2750911	2750911	-	LMRG_01981	lmo2715	ABC transporter CydDC cysteine exporter CydC	114	97	0.167063	77	39	0.0370737
	933751	934101		+	LMRG_02016	lmo0916	cellobiose-specific PTS system IIA component	8	2	2.87e-97	14	3	9.24e-12
	206826	207149		+	LMRG_02628	lmo0206	hypothetical protein	1	2	0.0924523	24	7	3.98e-05

## Sheet: Cluster V - Both upregulated
Transcription Start	Translation Start	Translation Stop	Transcription Stop	Strand	Synonym		Product	Expression WT BHI	Expression codY BHI	qValue WT BHI vs codY BHI	Expression WT LMM	Expression codY LMM	qValue WT LMM vs codY LMM
23954	23954	23133	23133	-	LMRG_02448	lmo0019	hypothetical protein	5	34	1.18e-102	43	85	5.34e-07
48076	48076	49308	49381	+	LMRG_02472	lmo0043	arginine deiminase	12	39	1.78e-24	22	42	3.86e-06
133266	133269	133502	133505	+	LMRG_02382	lmo0133	hypothetical protein	5	56	0	18	33	0.00459887
133514	133514	133792	133792	+	LMRG_02383	lmo0134	hypothetical protein	4	51	0	25	47	0.000881
161535	161540	162397	162458	+	LMRG_02414	lmo0169	sugar uptake protein	20	61	8.85e-23	29	76	8.26e-14
162459	162459	163724	163729	+	LMRG_02415	lmo0170	hypothetical protein	35	127	1.33e-64	65	139	0.000161
210174	210181	210804	210806	+	LMRG_02633	lmo0211	50S ribosomal protein L25 Ctc-form	202	453	8.19e-09	482	927	0.115769
276258	276274	277920	277937	+	LMRG_02646	lmo0263	internalin C2	19	73	2.52e-55	39	89	8.09e-08
278106	278128	279831	279831	+	LMRG_02851		internalin D	2	21	8.04e-296	16	45	5.32e-17
281670	281675	282814	282841	+	LMRG_02611	lmo0265	succinyl-diaminopimelate desuccinylase	10	55	9.68e-105	21	52	1.06e-11
346692	346711	347370	347372	+	LMRG_00013	lmo0321	hypothetical protein	15	63	2.97e-51	23	76	7.6e-18
384723	384736	386130		+	LMRG_00049	lmo0358	hypothetical protein	3	17	7.08e-68	9	19	1.8e-05
416139	416173	416805	416805	+	LMRG_00087	lmo0394	extracellular P60 protein	31	57	0.000147	181	340	0.0264049
426409	426428	427435	427442	+	LMRG_00098	lmo0405	PiT family inorganic phosphate transporter	10	20	2.85e-05	20	40	3.11e-06
459867	459899	460534	460566	+	LMRG_00130	lmo0438	hypothetical protein	1	11	0	5	15	1.51e-12
461847	461835	460567	460567	-	LMRG_00131	lmo0439	hypothetical protein	6	22	2.45e-37	9	26	1.71e-10
469320	469361	470848	470848	+	LMRG_00137	lmo0459	hypothetical protein	4	22	1.4e-93	20	37	4.4e-06
500175	500202	500567	500575	+	LMRG_00165	lmo0484	heme-degrading monooxygenase IsdG	171	367	1.1e-15	17	51	3.04e-11
529610	529619	530050	530050	+	LMRG_00196	lmo0515	universal stress protein	31	103	3.31e-30	29	86	3.15e-13
540375	540368	538707	538705	-	LMRG_00205	lmo0524	hypothetical protein	40	88	2.54e-15	41	86	9.83e-06
558852	558823	557807	557800	-	LMRG_00221	lmo0539	tagatose 1,6-diphosphate aldolase	197	859	4.52e-46	241	615	0.000668
572422	572432	573613	573702	+	LMRG_00236	lmo0554	hypothetical protein	20	93	1.54e-85	26	117	6.87e-57
573703	573703	575181	575183	+	LMRG_00237	lmo0555	Di/tripeptide permease DtpT	44	169	1.79e-74	58	196	1.15e-13
580626	580519	579143	579138	-	LMRG_00242	lmo0560	glutamate dehydrogenase	118	1327	0	439	1190	0.00185282
610755	610787	611200		+	LMRG_00271	lmo0589	hypothetical protein	4	23	1.12e-124	14	27	0.00208692
618285	618323	618850	618861	+	LMRG_00278	lmo0596	hypothetical protein	71	817	0	192	501	7.24e-06
624056	624079	624579	624579	+	LMRG_00285	lmo0602	hypothetical protein	12	94	2.09e-201	59	108	7.09e-06
633303	633299	631530	631530	-	LMRG_00293	lmo0610	internalin	12	39	1.24e-29	24	58	1.13e-11
672163	672255	673205	673205	+	LMRG_00335	lmo0648	magnesium and cobalt transporter CorA	19	55	5.11e-21	38	87	9.29e-10
673206	673229	673870	673912	+	LMRG_00336	lmo0649	hypothetical protein	13	32	5.42e-12	18	38	0.000104
673913	673913	676603	676603	+	LMRG_00337	lmo1105	membrane protein	25	54	3.92e-14	38	77	0.00450296
679149	679216	679923	679923	+	LMRG_00342	lmo0655	serine/threonine protein phosphatase 1	10	18	0.00188403	12	34	2.55e-12
688746	688746	689627	689627	+	LMRG_00357	lmo0669	hypothetical protein	4	67	0	221	395	0.0246282
689628	689645	689821	689844	+	LMRG_00358	lmo0670	hypothetical protein	6	96	0	249	450	2.43e-05
733925	733935	735665	735692	+	LMRG_00411	lmo0722	pyruvate oxidase	7	48	2.56e-197	43	96	1.65e-05
788133	788133	787255	787236	-	LMRG_00469	lmo0781	mannose-specific PTS system IID component	31	383	0	186	473	3.55e-05
788964	788964	788152	788134	-	LMRG_00470	lmo0782	mannose-specific PTS system IIC component	33	301	0	176	454	4.68e-05
790110	790090	789623		-	LMRG_00472	lmo0784	mannose-specific PTS system IIA component	63	294	1.21e-88	133	380	1.64e-14
790168			790207	?	predicted RNA	RNA	-	78	551	1.01e-208	94	299	1.18e-15
804908	804896	804255	804255	-	LMRG_00482	lmo0794	hypothetical protein	22	73	1.1e-28	59	145	1.08e-11
821839	821845	822387	822387	+	LMRG_02785	lmo0812	GTP pyrophosphokinase	12	24	0.000113	13	25	0.000531
928865	928896	929399	929400	+	LMRG_02011	lmo0911	hypothetical protein	73	162	6.86e-14	79	152	2.82e-06
930526	930540	932015	932021	+	LMRG_02013	lmo0913	succinate-semialdehyde dehydrogenase	27	338	0	243	594	0.0348853
955476	955466	955305	955287	-	LMRG_02036	lmo0937	hypothetical protein	613	3382	1.71e-137	245	772	2.55e-22
969062	969071	969298	969301	+	LMRG_02052	lmo0953	hypothetical protein	46	206	2.18e-65	81	187	7.84e-09
1006954	1006929	1006561	1006559	-	LMRG_02094	lmo0994	hypothetical protein	167	690	8.9e-95	224	580	1.34e-07
1007997	1007990	1006959	1006959	-	LMRG_02095	lmo0995	YkrP protein	14	88	1.02e-161	86	218	2.82e-06
1132513	1132511	1132104	1132104	-	LMRG_00583	lmo1140	hypothetical protein	10	52	5.57e-74	64	121	6.74e-06
1226069	1226174	1227436	1227436	+	LMRG_00687	lmo1241	hypothetical protein	9	44	3.75e-73	19	75	6.66e-36
1245715	1245715	1244576	1244575	-	LMRG_00710	lmo1261	hypothetical protein	92	265	3.13e-24	58	146	5.35e-09
1264299	1264304	1264723	1264725	+	LMRG_00731	lmo1281	4-hydroxybenzoyl-CoA thioesterase	42	76	0.000196	34	64	0.000667
1279516	1279522	1281198	1281198	+	LMRG_00743	lmo1293	glycerol-3-phosphate dehydrogenase	83	130	0.00696483	57	104	0.0164293
1282322	1282364	1282597	1282598	+	LMRG_00745	lmo1295	host factor-I protein	270	463	5.8e-07	184	335	1.67e-05
1358622	1358624	1359718	1359819	+	LMRG_00826	lmo1375	peptidase T-like protein	27	60	6.03e-11	15	30	4.68e-05
1416366	1416366	1415695	1415681	-	LMRG_00877	lmo1425	osmoprotectant transport system permease	14	387	0	128	366	7.84e-09
1417308	1417307	1416381	1416367	-	LMRG_00878	lmo1426	osmoprotectant transport system substrate-binding protein	12	291	0	95	305	2.14e-11
1417968	1417965	1417309	1417309	-	LMRG_00879	lmo1427	osmoprotectant transport system permease	13	289	0	92	313	7.76e-23
1419183	1419162	1417969	1417969	-	LMRG_00880	lmo1428	osmoprotectant transport system ATP-binding protein	17	221	0	60	236	5.19e-24
1423082	1423076	1422426	1422426	-	LMRG_00884	lmo1432	hypothetical protein	69	134	2.94e-10	115	188	0.0117376
1424469	1424469	1423129	1423084	-	LMRG_00885	lmo1433	glutathione reductase	9	30	1.02e-29	18	54	1.02e-18
1432590			1432730	?	predicted RNA	RNA	-	280	1066	4.79e-70	185	487	3.98e-14
1520808	1520797	1520453	1520445	-	LMRG_01444	lmo1526	hypothetical protein	46	119	1.2e-15	54	128	2.56e-09
1581276	1581258	1580146	1580145	-	LMRG_01388	lmo1579	alanine dehydrogenase	57	115	1.24e-12	83	206	1.46e-05
1581492	1581499	1581963	1581974	+	LMRG_01387	lmo1580	universal stress protein	356	542	0.038201	180	334	0.00340553
1680911	1680911	1675776	1675776	-	LMRG_01301	lmo1666	peptidoglycan bound protein	30	64	6.17e-07	34	88	3.97e-05
1716343	1716346	1717248	1717255	+	LMRG_02768	lmo1694	hypothetical protein	49	167	6.94e-55	61	167	8.26e-14
1722358	1722326	1721784	1721784	-	LMRG_02772	lmo1698	ribosomal-protein-alanine N-acetyltransferase	18	63	5.97e-34	58	131	1.69e-10
1733536	1733561	1734553	1734559	+	LMRG_02556	lmo1713	rod shape-determining protein MreB	46	76	2.35e-05	132	291	0.00188127
1820129	1820129	1820845	1820845	+	LMRG_02814	lmo1790	hypothetical protein	10	20	1.69e-05	16	27	0.00906855
1862453	1862459	1863058	1863058	+	LMRG_00977	lmo1830	short chain dehydrogenase	7	77	0	24	56	6.01e-07
2103943	2103936	2102959	2102952	-	LMRG_01217	lmo2067	choloylglycine hydrolase	8	30	1.31e-40	14	51	3.16e-21
2120506	2120493	2118805	2118805	-	LMRG_01236	lmo2085	peptidoglycan binding protein	10	42	1.42e-58	18	47	5.03e-14
2175183	2175183	2175893	2175893	+	LMRG_02808	lmo2132	hypothetical protein	8	23	5.35e-15	10	22	2.5e-05
2201202	2201195	2199294	2199284	-	LMRG_01675	lmo2157	hypothetical protein	18	163	0	45	159	1.58e-15
2201537	2201509	2201324	2201317	-	LMRG_01674	lmo2158	hypothetical protein	171	908	1.3e-132	373	821	2.82e-06
2239301	2239144	2238749	2238749	-	LMRG_01641	lmo2191	arsenate reductase	578	1008	0.00127065	530	1068	0.0101212
2261731	2261743	2262246	2262246	+	LMRG_01619	lmo2213	hypothetical protein	45	206	1.22e-78	16	56	3.26e-20
2279562	2279640	2280065	2280065	+	LMRG_01602	lmo2230	hypothetical protein	106	449	5.82e-98	220	435	0.00329372
2280066	2280130	2280999	2281254	+	LMRG_01601	lmo2231	hypothetical protein	6	38	4.9e-110	10	27	1.84e-09
2319620	2319528	2319172	2319172	-	LMRG_01561	lmo2269	hypothetical protein	51	138	1.18e-17	79	192	7.6e-12
2401081	2401081	2400674	2400573	-	LMRG_02713	lmo2368	hypothetical protein	66	197	1.5e-25	137	236	0.000514
2416780	2416792	2418018	2418018	+	LMRG_02732	lmo2387	hypothetical protein	5	16	4.2e-19	7	22	1.87e-15
2421698	2421703	2422332	2422332	+	LMRG_02736	lmo2391	hypothetical protein	20	68	1.65e-30	41	84	3.59e-07
2458298	2458291	2456888	2456883	-	LMRG_01814	lmo2434	glutamate decarboxylase	6	35	2.62e-131	10	38	1.36e-21
2459910	2459911	2460321	2460321	+	LMRG_01811	lmo2437	hypothetical protein	13	23	0.0754651	117	222	1.14e-05
2473216	2473455	2474363	2474364	+	LMRG_01801	lmo2447	hypothetical protein	2	6	1.06e-06	9	17	0.000426
2480598	2480597	2480430	2480424	-	LMRG_01794	lmo2454	hypothetical protein	78	150	4.39e-05	155	267	0.000169
2488139			2488166	?	predicted RNA	RNA	-	143	512	7.94e-27	154	464	5.34e-11
2493065	2493065	2490831	2490759	-	LMRG_01785	lmo2463	hypothetical protein	7	38	1.83e-83	18	30	0.00041
2604062	2604060	2603446	2603412	-	LMRG_02698	lmo2570	hypothetical protein	8	79	0	49	121	9.86e-13
2605241	2605241	2604717		-	LMRG_02696	lmo2572	riboflavin biosynthesis protein RibD domain-containing protein	10	90	1.98e-266	61	159	1.02e-14
2606244	2606242	2605244	2605242	-	LMRG_02695	lmo2573	NADPH2:quinone reductase	12	77	1.86e-152	49	130	3.5e-14
2651609	2651609	2652271	2652271	+	LMRG_02146	lmo2602	Mg2+ transporter-C family protein	7	22	4.72e-13	14	24	0.00332245
2652272	2652389	2653279	2653279	+	LMRG_02147	lmo2603	amidase	5	23	1.62e-51	16	29	0.00242581
2708848	2708852	2709322	2709361	+	LMRG_02218	lmo2673	universal stress protein	18	70	2.62e-42	49	83	0.000607
2734560	2734569	2735558	2735579	+	LMRG_02002	lmo2695	dihydroxyacetone kinase DhaK subunit	16	73	1.61e-64	64	137	1.24e-06
2735580	2735580	2736176	2736176	+	LMRG_02001	lmo2696	dihydroxyacetone kinase L subunit	15	96	3.09e-158	95	197	5.35e-07
2736177	2736180	2736554	2736554	+	LMRG_02000	lmo2697	dihydroxyacetone kinase	17	133	2.64e-213	82	174	1.11e-08
2761961	2761958	2761515	2761515	-	LMRG_01972	lmo2724	DNA binding 3-demethylubiquinone-9 3-methyltransferase domain-containing protein	56	108	2.86e-06	66	103	0.00151036
2786363	2786356	2785937	2785671	-	LMRG_01948	lmo2748	general stress protein 26	16	64	1.81e-41	76	132	3.65e-05
2847906	2847906	2847640	2847548	-	LMRG_01894		hypothetical protein	2	11	1.92e-40	8	13	0.000158
	384267	384722		+	LMRG_00048	lmo0357	fructose-specific PTS system IIA component	5	11	1.38e-09	3	7	3.2e-12
	386130	386990	386990	+	LMRG_00050	lmo0359	fructose-bisphosphate aldolase class II	18	38	5.1e-07	30	49	0.000968
	500737	501312		+	LMRG_00166	lmo0485	hypothetical protein	200	325	0.00179281	14	29	9.83e-05
	611200	612969		+	LMRG_00272	lmo0590	hypothetical protein	4	28	3.68e-173	16	28	5.49e-05
	612966	613739	613826	+	LMRG_00273	lmo0591	hypothetical protein	6	37	5.88e-107	18	31	0.00947511
	2370295	2369516		-	LMRG_01497	lmo2346	polar amino acid transport system ATP-binding protein	6	106	0	73	109	0.0130572
	2849549	2848266		-	LMRG_01892	lmo2804	hypothetical protein	9	33	7.95e-39	19	31	0.000881
	2848273	2847911	2847907	-	LMRG_01893	lmo2803	hypothetical protein	3	13	6.29e-33	10	17	0.00595254
	2778497	2777808	2777765	-	LMRG_01957	lmo2739	NAD-dependent deacetylase	16	33	1.58e-06	28	42	0.0121531
	2604716	2604084	2604067	-	LMRG_02697	lmo2571	nicotinamidase	9	89	0	64	160	2.59e-12
	789623	789138	788965	-	LMRG_02869	lmo0783	mannose-specific PTS system IIB component	56	310	2.24e-132	127	377	2.74e-16

## Sheet: Cluster VI- Both downregulated
Transcription Start	Translation Start	Translation Stop	Transcription Stop	Strand	Synonym		Product	Expression WT BHI	Expression codY BHI	qValue WT BHI vs codY BHI	Expression WT LMM	Expression codY LMM	qValue WT LMM vs codY LMM
381338	381366	382886	382907	+	LMRG_00046	lmo0355	fumarate reductase flavoprotein subunit	331	55	4.69e-241	187	97	0.0525753
419660	419660	420772		+	LMRG_00093	lmo0400	fructose-specific PTS system IIC component	19	9	6.69e-22	14	7	0.301504
	491113	491460		+	LMRG_00155	lmo0474	hypothetical protein	14	5	1.59e-28	11	5	0.411755
625412	625409	625065	625065	-	LMRG_00287	lmo0604	hypothetical protein	267	121	1.31e-17	53	28	0.284627
695581	695596	696642	696642	+	LMRG_00367	lmo0679	flagellar biosynthetic protein FlhB	158	95	1.43e-08	196	100	0.0456807
696672	696689	698764	698774	+	LMRG_00368	lmo0680	flagellar biosynthesis protein FlhA	67	42	1.67e-07	89	40	0.00453714
698786	698786	700009		+	LMRG_00369	lmo0681	flagellar biosynthesis regulator FlhF	69	42	4.96e-07	87	35	7.49e-05
	700006	700785	700798	+	LMRG_00370	lmo0682	flagellar basal-body rod protein FlgG	110	63	1.34e-08	108	38	1.74e-06
700803	700814	701602	701602	+	LMRG_00371	lmo0683	chemotaxis protein methyltransferase	78	38	1.11e-12	79	27	6.82e-09
701622	701627	701962	701962	+	LMRG_00372	lmo0684	hypothetical protein	111	61	6.55e-11	70	25	0.00219551
701963	701989	702840		+	LMRG_00373	lmo0685	chemotaxis protein MotA	137	78	6.99e-12	88	31	2.28e-07
	702758	703627	703627	+	LMRG_00374	lmo0686	chemotaxis protein MotB	204	112	1.34e-11	117	40	4.87e-07
703628	703637	704137	704150	+	LMRG_00375	lmo2313	hypothetical protein	203	106	1.18e-12	100	35	1.85e-06
704160	704160	706073	706073	+	LMRG_00376	lmo0688	hypothetical protein	236	123	3.28e-08	108	38	1.59e-05
706074	706086	706994	706994	+	LMRG_00377	lmo0689	hypothetical protein	330	184	1.16e-06	110	44	9.8e-05
1285344	1285354	1285722	1285784	+	LMRG_00748	lmo1298	HTH-type transcriptional regulator glnR	325	73	7.78e-124	1644	470	1.08e-07
1285793	1285793	1287127	1287127	+	LMRG_00749	lmo1299	glutamine synthetase type I	504	121	2.75e-63	2211	690	0.0199446
1947506	1947557	1949836	1949836	+	LMRG_01064	lmo1917	formate acetyltransferase	215	114	3.19e-08	55	26	0.0124592
	2301084	2302235		+	LMRG_01579	lmo2252	aspartate aminotransferase	216	13	0	21	11	0.334666
2298830	2298833	2300293		+	LMRG_01581	lmo2250	hypothetical protein	367	15	0	31	17	0.102588
2198897	2198898	2199239	2199239	+	LMRG_01676	lmo2156	hypothetical protein	490	166	2.9e-45	96	41	0.0150772
2555735	2555726	2554893	2554890	-	LMRG_01726	lmo2522	hypothetical protein	54	9	6.41e-250	342	69	3.95e-22
2801853	2801827	2800361	2800361	-	LMRG_01938	lmo2758	inosine-5'-monophosphate dehydrogenase	270	31	0	100	54	0.0706424
932468	932468	933736		+	LMRG_02015	lmo0915	cellobiose-specific PTS system IIC component	15	5	2.16e-37	24	8	8.71e-05
	985391	984117	984117	-	LMRG_02070	lmo0971	D-alanine transfer protein	501	252	7.07e-08	327	128	0.000531
985652	985627	985391		-	LMRG_02071	lmo0972	D-alanine--poly(phosphoribitol) ligase subunit 2	417	197	2.68e-16	430	169	4.68e-05
	986837	985653	985653	-	LMRG_02072	lmo0973	membrane protein	448	185	3.98e-14	476	230	0.11215
988382	988381	986834		-	LMRG_02073	lmo0974	D-alanine--poly(phosphoribitol) ligase subunit 1	878	262	3.82e-18	699	369	0.281884
988584	988549	988403	988383	-	LMRG_02074		hypothetical protein	1281	468	3.23e-41	523	272	0.0487296
	2641117	2640776		-	LMRG_02136		CRISPR-associated protein cas2	37	14	3.8e-24	34	16	0.230287
	2641980	2641114		-	LMRG_02137		CRISPR-associated protein cas1	32	13	3.44e-34	36	20	0.202159
295542	295540	294440	294440	-	LMRG_02597	lmo0278	maltose/maltodextrin transport system ATP-binding protein	195	88	3.98e-20	199	96	0.0210877
2601500	2601494	2601171	2601171	-	LMRG_02700	lmo2568	hypothetical protein	27	15	3.1e-09	233	43	1.19e-28
2601160	2601148	2600948	2600928	-	LMRG_02701	lmo2567	hypothetical protein	18	8	3.8e-20	184	39	1.25e-14
	808765	807305	807305	-	LMRG_02868	lmo0798	AAT family amino acid transporter	30	14	3.13e-16	76	10	3.65e-70
