# Supplementary material for: Systems Level Analyses Reveal Multiple Regulatory Activities of CodY Controlling Metabolism, Motility and Virulence in Listeria monocytogenes
Source: PLoS Genet. 2016 Feb 19;12(2):e1005870. doi: 10.1371/journal.pgen.1005870 (PMC4760761; doi:10.1371/journal.pgen.1005870)
Supplement: S2 Table — This table contains functional enrichment analysis of the clusters of the differentially expressed genes. Each sheet represents a different cluster of CodY regulated genes. The functional enrichment analysis was performed using the MIPS server ([44] Mewes et al, MIPS: analysis and annotation of proteins from whole genomes, Nucleic acids research, 2004). Results are shown for the RNA-seq differentially expressed genes. (XLSX) [file pgen.1005870.s006.xlsx]

## Sheet: Cluster I - Repressed in BHI
RNA-seq data
Category	Entries in data	Entires in Genome	P value	LMRGs
01.01 amino acid metabolism	23 entries (22.1%)	191 entries (6.78%)	1.98e-07	LMRG_01131 LMRG_00245 LMRG_00243 LMRG_00248 LMRG_01139 LMRG_02268 LMRG_00246 LMRG_01138 LMRG_00247 LMRG_01134 LMRG_01132 LMRG_01137 LMRG_01135 LMRG_02985 LMRG_01873 LMRG_01133 LMRG_01023 LMRG_01289 LMRG_00249 LMRG_00244 LMRG_00250 LMRG_00276 LMRG_01136
01.01.09 metabolism of the cysteine - aromatic group	12 entries (11.5%)	68 entries (2.41%)	4.44e-06	LMRG_00245 LMRG_00243 LMRG_00248 LMRG_01139 LMRG_00246 LMRG_00247 LMRG_02985 LMRG_01873 LMRG_00249 LMRG_00244 LMRG_00250 LMRG_00276
01.01.09.02 metabolism of serine	4 entries (3.84%)	15 entries (0.53%)	0.00175	LMRG_01139 LMRG_02985 LMRG_01873 LMRG_00276
01.01.09.07.01 biosynthesis of histidine	8 entries (7.69%)	13 entries (0.46%)	2.94e-09	LMRG_00245 LMRG_00243 LMRG_00248 LMRG_00246 LMRG_00247 LMRG_00249 LMRG_00244 LMRG_00250
01.01.11.02.01 biosynthesis of isoleucine	5 entries (4.80%)	9 entries (0.31%)	7.02e-06	LMRG_01131 LMRG_01139 LMRG_01134 LMRG_01132 LMRG_01133
01.01.11.03.01 biosynthesis of valine	4 entries (3.84%)	8 entries (0.28%)	0.00011	LMRG_01131 LMRG_01134 LMRG_01132 LMRG_01133
01.01.11.04.01 biosynthesis of leucine	4 entries (3.84%)	5 entries (0.17%)	8.57e-06	LMRG_01138 LMRG_01137 LMRG_01133 LMRG_01136
01.03.01.03 purine nucleotide/nucleoside/nucleobase anabolism	4 entries (3.84%)	16 entries (0.56%)	0.00227	LMRG_00249 LMRG_00244 LMRG_02507 LMRG_02504
14.01 protein folding and stabilization	7 entries (6.73%)	28 entries (0.99%)	4.8e-05	LMRG_00729 LMRG_02674 LMRG_01218 LMRG_02097 LMRG_00728 LMRG_01219 LMRG_01626
32.01 stress response	17 entries (16.3%)	123 entries (4.37%)	1.43e-06	LMRG_00729 LMRG_00873 LMRG_02674 LMRG_01218 LMRG_01850 LMRG_01365 LMRG_02097 LMRG_00728 LMRG_01219 LMRG_01498 LMRG_00874 LMRG_01366 LMRG_02320 LMRG_02041 LMRG_01737 LMRG_01626 LMRG_02319

## Sheet: Cluster II - Activated in BHI
RNA-seq data
Category	Entries in data	Entires in Genome	P value	LMRGs
01.01.03.05.01 biosynthesis of arginine	6 entries (8.45%)	11 entries (0.39%)	8.73e-08	LMRG_01380 LMRG_01242 LMRG_01377 LMRG_01379 LMRG_01378 LMRG_01241
01.01.05 metabolism of urea cycle, creatine and polyamines	4 entries (5.63%)	13 entries (0.46%)	0.000224	LMRG_01380 LMRG_01242 LMRG_00985 LMRG_01379
02.10 tricarboxylic-acid pathway (citrate cycle, Krebs cycle, TCA cycle)	4 entries (5.63%)	19 entries (0.67%)	0.00108	LMRG_00045 LMRG_01401 LMRG_01325 LMRG_01400
20.01.03 C-compound and carbohydrate transport	11 entries (15.4%)	144 entries (5.11%)	0.000774	LMRG_02012 LMRG_01150 LMRG_00119 LMRG_02196 LMRG_00118 LMRG_02194 LMRG_02212 LMRG_00120 LMRG_02195 LMRG_02211 LMRG_01149
20.03.09 phosphotransferase system	9 entries (12.6%)	104 entries (3.69%)	0.000999	LMRG_01150 LMRG_00119 LMRG_02196 LMRG_00118 LMRG_02212 LMRG_00120 LMRG_02195 LMRG_02211 LMRG_01149
20.09.18 cellular import	17 entries (23.9%)	258 entries (9.16%)	0.000148	LMRG_02270 LMRG_01296 LMRG_01150 LMRG_00119 LMRG_01577 LMRG_02196 LMRG_02271 LMRG_00986 LMRG_00118 LMRG_00574 LMRG_02212 LMRG_01580 LMRG_00120 LMRG_02195 LMRG_02211 LMRG_00994 LMRG_01149
34.11.03 chemoperception and response	10 entries (14.0%)	104 entries (3.69%)	0.000216	LMRG_01150 LMRG_00119 LMRG_02196 LMRG_00118 LMRG_02212 LMRG_02773 LMRG_00120 LMRG_02195 LMRG_02211 LMRG_01149
34.11.12 perception of nutrients and nutritional adaptation	10 entries (14.0%)	85 entries (3.02%)	3.79e-05	LMRG_01150 LMRG_00119 LMRG_02196 LMRG_00118 LMRG_02212 LMRG_02773 LMRG_00120 LMRG_02195 LMRG_02211 LMRG_01149

## Sheet: Cluster III -Repressed in LBMM 
RNA-seq data
Category	Entries in data	Entires in Genome	P value	LMRGs
01.03.01.03 purine nucleotide/nucleoside/nucleobase anabolism	2 entries (14.2%)	16 entries (0.56%)	0.00265	LMRG_02501 LMRG_02499

## Sheet: Cluster IV - Activated in LBMM 
RNA-seq data
Category	Entries in data	Entires in Genome	P value	LMRGs
20.03.09 phosphotransferase system	4 entries (21.0%)	104 entries (3.69%)	0.00445	LMRG_01989 LMRG_02014 LMRG_02016 LMRG_02230
32.05.05 virulence, disease factors	4 entries (21.0%)	82 entries (2.91%)	0.00186	LMRG_02623 LMRG_02625 LMRG_02624 LMRG_02627
34.11.12 perception of nutrients and nutritional adaptation	4 entries (21.0%)	85 entries (3.02%)	0.00213	LMRG_01989 LMRG_02014 LMRG_02016 LMRG_02230

## Sheet: Cluster V - Repressed in Both
RNA-seq data
Category	Entries in data	Entires in Genome	P value	LMRGs
20.01.07 amino acid/amino acid derivatives transport	6 entries (5.30%)	33 entries (1.17%)	0.00167	LMRG_01494 LMRG_01497 LMRG_01496 LMRG_01495 LMRG_00880 LMRG_01601
32.01.03 osmotic and salt stress response	5 entries (4.42%)	15 entries (0.53%)	0.000208	LMRG_00877 LMRG_00879 LMRG_00880 LMRG_01948 LMRG_00878
99 UNCLASSIFIED PROTEINS	48 entries (42.4%)	859 entries (30.5%)	0.00403	LMRG_02383 LMRG_02218 LMRG_02736 LMRG_02095 LMRG_02713 LMRG_02146 LMRG_01561 LMRG_02147 LMRG_01893 LMRG_00131 LMRG_00165 LMRG_00013 LMRG_00884 LMRG_00583 LMRG_00710 LMRG_00273 LMRG_01444 LMRG_00130 LMRG_01892 LMRG_00358 LMRG_01785 LMRG_00271 LMRG_02814 LMRG_01972 LMRG_00977 LMRG_02382 LMRG_02732 LMRG_00337 LMRG_01641 LMRG_01619 LMRG_00196 LMRG_02052 LMRG_00731 LMRG_02415 LMRG_00335 LMRG_02011 LMR…

## Sheet: Cluster VI - Activated in Both
RNA-seq data
Category	Entries in data	Entires in Genome	P value	LMRGs
20.01.07 amino acid/amino acid derivatives transport	4 entries (11.4%)	33 entries (1.17%)	0.000636	LMRG_02072 LMRG_02868 LMRG_02070 LMRG_01581
34.05.07 ciliary/flagellar motility	8 entries (22.8%)	31 entries (1.10%)	1.58e-09	LMRG_00370 LMRG_00374 LMRG_00368 LMRG_00369 LMRG_00373 LMRG_00371 LMRG_00367 LMRG_00377
34.11.03.03 chemotaxis	4 entries (11.4%)	10 entries (0.35%)	4e-06	LMRG_00374 LMRG_00373 LMRG_00371 LMRG_00377
42.32 flagellum	5 entries (14.2%)	20 entries (0.71%)	3e-06	LMRG_00374 LMRG_00368 LMRG_00369 LMRG_00373 LMRG_00367
42.34.07 peptidoglycan layer or other prokaryotic cell wall	5 entries (14.2%)	83 entries (2.94%)	0.0032	LMRG_01726 LMRG_02071 LMRG_02072 LMRG_02070 LMRG_02073
