# Supplementary material for: Systems Level Analyses Reveal Multiple Regulatory Activities of CodY Controlling Metabolism, Motility and Virulence in Listeria monocytogenes
Source: PLoS Genet. 2016 Feb 19;12(2):e1005870. doi: 10.1371/journal.pgen.1005870 (PMC4760761; doi:10.1371/journal.pgen.1005870)
Supplement: S3 Table — This table contains CodY binding regions, identified by the ChIP-seq analysis. There are two sheets—for the BHI and LBMM growth conditions. Fold change and FDR values were calculated by the MACS [[84] Zhang, Y et al, Model-based analysis of ChIP-Seq (MACS). Genome biology. 2008] algorithm. The "exp" column represents the existence of CodY regulation on the genes associated with the peaks. The data in the "CodY box" column indicates the existence of a CodY consensus sequence binding box in the peak region identified in the ChIP-seq analysis. CodY boxes were identified with statistical significance using MAST [Bailey TL and Gribskov M, 1998 [47]]. The input consensus sequence to MAST was based on previous CodY box analysis [den Hengst et al, 2005 [37], and Belitsky and Sonenshein, 2008 [87]]. The consensus generation was made using the MEME algorithm [Bailey TL and Elkan C, 1994 [46]]. Only sites with E value < 10 and P value < 0.05 are shown. (XLSX) [file pgen.1005870.s007.xlsx]

## Sheet: BHI
Closest 5' gene	Description	Closest 3' gene	Description	Fold Change	% FDR	Exp	CodY motif	Distance from peak	P value	Comments
LMRG_00009	hydroxyethylthiazole kinase	LMRG_00008	TENA/THI-4 family protein	1.56	0	0
LMRG_00037	triosephosphate isomerase	LMRG_00038	dihydroxyacetone kinase L subunit	1.96	0	0	ATTCTACCGAAAATT	312	1.2e-05
LMRG_00069	hypothetical protein	LMRG_00069	hypothetical protein	1.8	1.5	0	TTTTTAATGAAAATA	-464	2.5e-05
LMRG_00077	5-deoxy-glucuronate isomerase	LMRG_00076	methylmalonate-semialdehyde dehydrogenase	1.88	0	0
LMRG_00093	fructose-specific PTS system IIC component	LMRG_00092	fructose-specific PTS system IIB component	1.66	1.4	1				Wide peak (>5000 bp)
LMRG_00121	hypothetical protein	LMRG_00120	fructose-specific PTS system IIC component	1.56	1.7	1
LMRG_00132	hypothetical protein	LMRG_00133	hypothetical protein	1.51	1.6	0
LMRG_00149	hypothetical protein	LMRG_00148	NCS1 family nucleobase:cation symporter-1	1.99	0	0
LMRG_00168	ADP-ribose pyrophosphatase	LMRG_00168	ADP-ribose pyrophosphatase	1.69	1.5	0	AATTATCGAAAAATA	491	1.9e-06
							ATTTTTAATAGAAAA	-337	6.4e-05
LMRG_00200	lincomycin resistance protein lmrB	LMRG_00199	membrane protein	1.95	1.6	0	AATGGCCATAAAAAA	235	8.3e-05
							ATTTTTCGTAAAAAT	182	1.4e-06
LMRG_00216	hypothetical protein	LMRG_00215	ACT domain-containing protein	1.59	1.6	0
LMRG_00220	N-acyl-L-amino acid amidohydrolase	LMRG_00219	allantoate deiminase	1.96	0	0
LMRG_00228	sorbitol-6-phosphate 2-dehydrogenase	LMRG_00229	DeoR transcriptional regulator	2.47	0	0
LMRG_00239	phosphoglycerate mutase	LMRG_00238	phosphoglycerate mutase	1.83	1.5	0	AAACTTCTGAAAATA	479	1.1e-05
LMRG_00242	glutamate dehydrogenase	LMRG_00243	phosphoribosyl-ATP pyrophosphohydrolase	2.35	0	1	AATATTTTGACTATA	-22	4.5e-05
							AATTTTTCTGAAATT	-179	1.3e-05
LMRG_00245	imidazoleglycerol phosphate synthase	LMRG_00246	1-(5-phosphoribosyl)-5-[(5-phosphoribosylamino)methylideneamino] imidazole-4-carboxamide isomerase	1.65	1	1	TTTTTTCAAAAACTT	273	9.6e-06
LMRG_00251	ATP phosphoribosyltransferase regulatory subunit	LMRG_00251	ATP phosphoribosyltransferase regulatory subunit	2.27	2	1	TATCCTCTAAAAATT	390	3.7e-05
LMRG_00277	O-acetylhomoserine (thiol)-lyase	LMRG_00277	O-acetylhomoserine (thiol)-lyase	2.06	2.6	0
LMRG_00307	hypothetical protein	LMRG_00308	hypothetical protein	2.3	1.8	0
LMRG_00352	hypothetical protein	LMRG_00351	maltose O-acetyltransferase	1.88	2	0	AATTTTTGAACAAAT	4	9.6e-06
LMRG_00366	flagellar biosynthesis protein FliR	LMRG_00365	flagellar biosynthetic protein FliQ	2.09	1.8	0	ATTTTTCAAACAATT	414	0.000614
LMRG_00370	flagellar basal-body rod protein FlgG	LMRG_00369	flagellar biosynthesis regulator FlhF	2.18	0	1	ATTTATCTGGAAAAT	338	4.7e-06	Wide peak, validated by ChIP-RT-PCR
							TATTTTCAGACCAAA	-245	2e-05
LMRG_00374	chemotaxis protein MotB	LMRG_00373	chemotaxis protein MotA	1.86	1	1	ATTTGCCAATAAATT	300	1.5e-05
							AATCGCCAAAGAAAT	-406	7.6e-05
LMRG_00376	hypothetical protein	LMRG_00375	hypothetical protein	2.32	2.1	1	AATTGTCGAAAAACA	142	1.8e-05
LMRG_00381	flagellar motor switch protein FliN/FliY	LMRG_00380	chemotaxis protein cheA	1.61	1.9	0
LMRG_00387	hypothetical protein	LMRG_00386	flagellar hook protein FlgE	1.82	2.1	0
LMRG_00405	flagellar protein export ATPase FliI	LMRG_00404	flagellar assembly protein H	1.74	0	0
LMRG_00411	pyruvate oxidase	LMRG_00410	fibronectin-binding protein	1.95	0	1	ATTTTTGATAAAATT	228	6.7e-06
							AATTGTTCGTCAATT	10	2.8e-05
LMRG_00446	hypothetical protein	LMRG_00446	hypothetical protein	1.63	1.7	0	TTTATTCAGAAATAT	366	3.7e-05
							TATTTTATGGTGATT	294	5.9e-05
LMRG_00449	hypothetical protein	LMRG_00449	hypothetical protein	1.66	1.8	0
LMRG_00461	quinone oxidoreductase yhfP	LMRG_00461	quinone oxidoreductase yhfP	1.69	1	0
LMRG_00476	hypothetical protein	LMRG_00475	amino acid transporter AAT family protein	2.27	0	0
LMRG_00494	transketolase	LMRG_00493	transketolase	2.57	0	0
LMRG_00517	dihydrolipoyl dehydrogenase	LMRG_00516	pyruvate dehydrogenase E2 component	1.62	1.1	0
LMRG_00593	transcriptional regulator PocR	LMRG_00593	transcriptional regulator PocR	2.26	2	0
LMRG_00597	propanediol dehydratase medium subunit	LMRG_00596	glycerol dehydratase large subunit	2.17	1.4	0
LMRG_00604	ethanolamine utilization protein EutJ	LMRG_00603	hypothetical protein	2.62	0	0
LMRG_00671	hypothetical protein	LMRG_00670	hypothetical protein	2.31	2.1	0	ATTTGACTTAAAAAT	144	2.3e-05
LMRG_00748	HTH-type transcriptional regulator glnR	LMRG_00748	HTH-type transcriptional regulator glnR	2.49	2.2	1	ATTTTTCAGAAAAAA	388	8.8e-08
							TATCATCAAAAAAAT	238	0.000174
LMRG_00822	2-oxoisovalerate dehydrogenase E1 component	LMRG_00821	dihydrolipoyl dehydrogenase	1.54	2.1	0
LMRG_00869	MFS transporter	LMRG_00870	nucleotide pyrophosphatase	1.86	1.7	0
LMRG_00951	chromosome segregation protein SMC	LMRG_00952	ribonuclease III	1.76	1.9	0	AATCTTCGGAAAAAT	-27	1.9e-06
LMRG_00958	ATP-dependent DNA helicase RecG	LMRG_00959	L-serine dehydratase iron-sulfur-dependent alpha subunit	1.64	2.1	0
LMRG_00970	methionyl-tRNA formyltransferase	LMRG_00971	primosomal protein N'	2.59	0	0
LMRG_00980	dihydroorotate oxidase	LMRG_00981	dihydroorotate dehydrogenase electron transfer subunit	1.65	1.8	0	AATTGTTCTAAAAAT	-7	1.5e-05
LMRG_00985	aspartate carbamoyltransferase	LMRG_00986	uracil permease	1.79	0	1
LMRG_00993	multidrug resistance protein norM	LMRG_00993	multidrug resistance protein norM	1.76	2	0	AATGGTTTGACAATT	-351	6.7e-06
LMRG_01014	pyruvate, phosphate dikinase	LMRG_01013	phosphotransferase	1.54	2	0
LMRG_01017	alkaline phosphatase	LMRG_01018	phosphomannomutase	2.38	1.8	0
LMRG_01022	hypothetical protein	LMRG_01023	formate-tetrahydrofolate ligase	1.96	2	1
LMRG_01033	carboxypeptidase Taq	LMRG_01034	N6-adenine-specific DNA methylase	1.75	1.9	0
LMRG_01066	hypothetical protein	LMRG_01066	hypothetical protein	2.07	1.5	0
LMRG_01075	chorismate synthase	LMRG_01076	nucleoside diphosphate kinase	1.94	2.2	0
LMRG_01081	DNA-binding protein HU-beta	LMRG_01082	protein-tyrosine phosphatase	2.32	1.5	0	TTTTTTCATAAAAAT	252	1.6e-06
LMRG_01105	iron complex transport system permease	LMRG_01105	iron complex transport system permease	1.74	2.2	1
LMRG_01109	TetR/AcrR family transcriptional regulator	LMRG_01108	ferredoxin-NADP reductase 1	1.58	1.9	1
LMRG_01117	hypothetical protein	LMRG_01118	ascorbate-specific PTS system IIC component	2.51	2	0	AATCATTTGAAAAAT	345	1.1e-05
							AATTTTCTCGCTAAT	84	9e-05
							AATATTCCGACAACA	11	5.9e-05
							TTTCTTTCAAAAAAT	-137	6.4e-05
LMRG_01131	dihydroxy-acid dehydratase	LMRG_01130	ribosomal-protein-alanine N-acetyltransferase	2.48	0	1	ATTTTTTTCAAAAAT	330	0.0072	Wide peak, validated by ChIP-RT-PCR
LMRG_01137	3-isopropylmalate dehydratase large subunit	LMRG_01136	3-isopropylmalate dehydrogenase	1.52	1.3	1
LMRG_01144	deoxyribonucleoside regulator	LMRG_01145	mannose-specific PTS system IIA component	2.12	0	0
LMRG_01147	glucosamine-fructose-6-phosphate aminotransferase	LMRG_01148	mannose-specific PTS system IID component	2.49	1.6	0
LMRG_01173	nicotinate-nucleotide diphosphorylase	LMRG_01172	L-aspartate oxidase	1.69	2.3	0	TTTTACAAGAAAAAT	423	3.4e-05
							AATTATAAAACAAAA	368	1.8e-05
LMRG_01183	cell division protein FtsQ	LMRG_01184	undecaprenyldiphospho-muramoylpentapeptide beta-N-acetylglucosaminyltransferase	2.62	2.4	0
LMRG_01210	hypothetical protein	LMRG_01211	hypothetical protein	2.23	1.2	0
LMRG_01227	ribosomal-protein-alanine acetyltransferase	LMRG_01228	hypothetical protein	1.82	1.4	0
LMRG_01252	pyridoxine biosynthesis protein	LMRG_01252	pyridoxine biosynthesis protein	1.98	0	0
LMRG_01258	ferrous iron transporter B	LMRG_01257	ferrous iron transporter A	2.1	1.2	1	TTTCTTTCTAAAAAT	269	7e-05
							TATTTTTTGAAAAAT	-455	2.2e-07
LMRG_01284	hypothetical protein	LMRG_02809	hypothetical protein	2.19	2	1	TATTTTCAGAAAAAA	450	3.1e-07
							TTTTTTTGAAAAAAA	244	4.5e-05
LMRG_01286	5-methyltetrahydropteroyltriglutamate/homocysteine S-methyltransferase	LMRG_01285	hypothetical protein	2.45	0	1
LMRG_01289	homocysteine S-methyltransferase	LMRG_01288	cystathionine beta-lyase	1.68	0	1	AATGTTCAAAATAAT	-60	1.7e-05
LMRG_01295	o-succinylbenzoate--CoA ligase	LMRG_01294	naphthoate synthase	2.57	0	0	ATTATTCAGAAATAA	-175	2.5e-05
LMRG_01300	L-lactate dehydrogenase	LMRG_01299	hypothetical protein	2.65	0	0	TTTTTTCTGAAAATA	401	3.1e-07
LMRG_01306	radical SAM protein	LMRG_01306	radical SAM protein	2.62	0	0
LMRG_01335	anthranilate phosphoribosyltransferase	LMRG_01334	anthranilate synthase component II	2.17	1.7	0
LMRG_01377	ArgJ family protein	LMRG_01376	N-acetyl-gamma-glutamyl-phosphate reductase	2.59	0	0
LMRG_01489	hypothetical protein	LMRG_01488	hypothetical protein	1.79	1.6	0
LMRG_01493	hypothetical protein	LMRG_01492	FMN reductase	2.23	0	1
LMRG_01500	monooxygenase moxC	LMRG_01499	hypothetical protein	1.66	2	1	ATTTTTCGGAAATAA	-170	8.5e-06	Wide peak
LMRG_01503	hypothetical protein	LMRG_01502	hypothetical protein	1.83	1.8	0
LMRG_01557	hypothetical protein	LMRG_01557	hypothetical protein	2.61	1.3	0	AATTGTATAATGATT	271	9e-05
							ATTTTTCAATTAATT	-76	1.7e-05
LMRG_01604	hypothetical protein	LMRG_01603	hypothetical protein	1.8	1.6	0
LMRG_01662	enoyl-(acyl carrier protein) reductase	LMRG_01662	enoyl-(acyl carrier protein) reductase	1.6	1	0	AATTTTTCCATAAAT	-197	2.5e-05
LMRG_01672	sugar phosphate isomerase/epimerase	LMRG_01671	hypothetical protein	1.72	1.4	0
LMRG_01702	homoserine kinase	LMRG_01701	threonine synthase	1.48	1.5	0
LMRG_01818	iron complex transport system permease	LMRG_01817	iron complex transport system substrate-binding protein	1.63	2.2	0
LMRG_01837	FeS assembly protein SufB	LMRG_01836	NifU family SUF system FeS assembly protein	1.83	0	0
LMRG_01915	cellobiose-specific PTS system IIB component	LMRG_01914	cellobiose-specific PTS system IIC component	1.98	1.8	0	ATTTTTCATAAAAAA	104	9.3e-07
LMRG_01945	ABC transporter	LMRG_01946	hypothetical protein	1.74	1	0
LMRG_01950	DNA transformation protein	LMRG_01949	seryl-tRNA synthetase	1.73	1.5	0	ATTATTTTGGTAATT	131	1.1e-05
LMRG_01975	6-phosphogluconolactonase	LMRG_01976	acetyl-CoA synthetase	1.41	1.7	1				Wide peak
LMRG_02002	dihydroxyacetone kinase DhaK subunit	LMRG_02002	dihydroxyacetone kinase DhaK subunit	1.53	2	1				Wide peak
LMRG_02007	hypothetical protein	LMRG_02006	glutathione-disulfide reductase	1.68	2.2	0
LMRG_02017	beta-glucosidase	LMRG_02016	cellobiose-specific PTS system IIA component	2.4	1.6	1
LMRG_02142	tRNA pseudouridine synthase A	LMRG_02143	cobalt/nickel transport system permease	1.98	1.1	0
LMRG_02192	creatinine amidohydrolase	LMRG_02193	hypothetical protein	1.9	1.4	0	TAATTTTTGGATATT	295	9e-05
							AATTTTTTAACTAAT	-192	2.3e-05
LMRG_02235	magnesium-translocating P-type ATPase	LMRG_02237	hypothetical protein	1.7	1.6	0
LMRG_02244	hypothetical protein	LMRG_02243	cation transporter E1-E2 family ATPase	1.61	1.2	0
LMRG_02252	pyruvate:ferredoxin oxidoreductase	LMRG_02252	pyruvate:ferredoxin oxidoreductase	1.49	1.2	0
LMRG_02264	hypothetical protein	LMRG_02263	MarR family transcriptional regulator	1.53	1.1	0
LMRG_02268	5-methyltetrahydropteroyltriglutamate/homocysteine S-methyltransferase	LMRG_02267	endoribonuclease L-PSP	2.03	1.7	1	AATATTCAGAAATAA	3	1.5e-05
LMRG_02290	hypothetical protein	LMRG_02289	ATP-dependent RNA helicase DeaD	2.02	1.7	0
LMRG_02309	holo-(acyl-carrier-protein) synthase	LMRG_02308	protoporphyrinogen oxidase	1.48	1.4	0
LMRG_02321	SulP family sulfate permease	LMRG_02320	sigma-B negative regulator	2.36	1.2	1	ATTTTTCCTAAAATT	107	1.2e-06
LMRG_02327	hypothetical protein	LMRG_02326	transferase	1.74	1.3	0
LMRG_02330	hypothetical protein	LMRG_02891	hypothetical protein	1.79	1.5	0
LMRG_02347	mannose-specific PTS system IID component	LMRG_02346	mannose-specific PTS system IIC component	1.79	1.9	0
LMRG_02368	hypothetical protein	LMRG_02367	antigen A	2.1	0	1
LMRG_02397	peptide/nickel transport system substrate-binding protein	LMRG_02397	peptide/nickel transport system substrate-binding protein	1.56	2.1	0	TTTTGTGGGAAAAAT	-374	3.7e-05
LMRG_02412	hypothetical protein	LMRG_02411	endonuclease	1.67	1.5	0
LMRG_02452	mannose-specific PTS system IIC component	LMRG_02451	mannose-specific PTS system IIB component	1.91	1.1	0	ATTTATTAAAAAAAT	-113	3.7e-06
LMRG_02506	phosphoribosylaminoimidazolecarboxamide formyltransferase/IMP cyclohydrolase	LMRG_02505	phosphoribosylglycinamide formyltransferase	2.64	0	0
LMRG_02538	glutamate synthase subunit small	LMRG_02537	glutamate synthase subunit large	1.89	0	1
LMRG_02543	hypothetical protein	LMRG_02542	beta-glucosidase	2.55	0	0
LMRG_02570	cellobiose-specific PTS system IIC component	LMRG_02569	cellobiose-specific PTS system IIB component	1.83	0	0
LMRG_02607	oligopeptide transport system permease oppC	LMRG_02608	phosphoglycerate mutase	1.99	2.3	1	TTTTCTCTTAAAAAA	296	5.4e-05	Wide peak
							AATTGTCAAAATTTT	157	1.2e-05
							AATTTTAGGAATTAT	124	7.6e-05
LMRG_02636	transcription-repair coupling factor	LMRG_02635	peptidyl-tRNA hydrolase	1.99	1.3	0	AATTTTCTGACAAAA	6	3.1e-07
							AATTATATGACGATT	-217	3.7e-05
LMRG_02642	cell division protease FtsH	LMRG_02642	cell division protease FtsH	1.82	0	0
LMRG_02657	50S ribosomal protein L1	LMRG_02658	50S ribosomal protein L11	1.42	1.6	0
LMRG_02677	CtsR family transcriptional regulator	LMRG_02677	CtsR family transcriptional regulator	1.68	0	0
LMRG_02699	peptide/nickel transport system substrate-binding protein	LMRG_02698	hypothetical protein	2.22	1.6	1	TATTGTTTAACAAAT	318	1.7e-05
							AGTTCTTTGAATATT	24	8.3e-05
LMRG_02710	CTP synthase	LMRG_02909	N-acetylmuramoyl-L-alanine amidase	1.56	1.5	0
LMRG_02711	transcriptional regulator	LMRG_02711	transcriptional regulator	1.77	0	0
LMRG_02719	aspartate kinase	LMRG_02718	cellobiose-specific PTS system IIB component	2.08	2.5	0	AATTATCAATCAAAT	-181	9.6e-06
LMRG_02736	hypothetical protein	LMRG_02735	hypothetical protein	1.56	1.3	1
LMRG_02757	fur family transcriptional regulator	LMRG_02757	fur family transcriptional regulator	1.72	0	0
LMRG_02787	spermidine/putrescine transport system substrate-binding protein	LMRG_02788	spermidine/putrescine transport system permease	2.46	1.9	0
LMRG_02800	sodium transport system permease	LMRG_02801	sodium transport system ATP-binding protein	2.33	1	0	ATTTTTTAGAAGCTA	436	8.3e-05
							AATTGTCGGTAAAAA	228	8.5e-06
LMRG_02822	hypothetical protein	LMRG_02823	hypothetical protein	1.66	1.7	0
LMRG_02830	exodeoxyribonuclease III	LMRG_02830	exodeoxyribonuclease III	2.4	1.6	0
LMRG_02835	hypothetical protein	LMRG_02835	hypothetical protein	1.82	0	0
LMRG_02985	D-3-phosphoglycerate dehydrogenase	LMRG_01873	phosphoserine aminotransferase	1.53	1	1				Wide peak

## Sheet: LBMM
Closest 5' gene	Description	Closest 3' gene	Description	Fold Change	% FDR	Exp	CodY motif	Distance from peak	P value	Comments
LMRG_00002	threonine aldolase	LMRG_00001	hypothetical protein	2.39	0	0
LMRG_00010	phosphomethylpyrimidine kinase	LMRG_00009	hydroxyethylthiazole kinase	2.86	0	0
LMRG_00029	hypothetical protein	LMRG_00028	hypothetical protein	2.45	0	0	AATTACAAGAAAATA	367	1.1e-05
							AAGCTTTTGAAGATT	-397	7e-05
LMRG_00032	hypothetical protein	LMRG_00033	transketolase	2.78	0	1				Wide peak (>5000 bp)
LMRG_00049	hypothetical protein	LMRG_00048	fructose-specific PTS system IIA component	2.98	0	1
LMRG_00058	lipoprotein	LMRG_00057	high-affinity iron transporter	2.7	0	0
LMRG_00060	hypothetical protein	LMRG_00059	tat-translocated enzyme	2.62	0	0
LMRG_00067	hypothetical protein	LMRG_00068	hypothetical protein	2.23	0	0
LMRG_00086	hypothetical protein	LMRG_00085	hypothetical protein	2.75	0	0
LMRG_00092	fructose-specific PTS system IIB component	LMRG_00091	fructose-specific PTS system IIA component	2.39	0	1
LMRG_00095	PRD/PTS system IIA 2 domain-containing protein	LMRG_00094	alpha-mannosidase	2.58	0	1	AATGGTGAAAAAAAT	431	5.9e-05
							AATTGCTAGTAAATT	297	2.5e-05
							ATTTATTTGAAAAAT	-428	1.9e-06
LMRG_00103	pyruvate,water dikinase	LMRG_00104	hypothetical protein	3.07	0	1	TTTTTTTCGAAAAAT	475	1.6e-06
LMRG_00116	sugar uptake protein	LMRG_00116	sugar uptake protein	2.22	0	0
LMRG_00121	hypothetical protein	LMRG_00120	fructose-specific PTS system IIC component	2.65	0	1
LMRG_00168	ADP-ribose pyrophosphatase	LMRG_00168	ADP-ribose pyrophosphatase	3.05	0	0	AATTATCGAAAAATA	458	1.9e-06
							ATTTTTAATAGAAAA	-370	6.4e-05
LMRG_00171	shikimate 5-dehydrogenase	LMRG_00170	hypothetical protein	2.6	0	0
LMRG_00176	hypothetical protein	LMRG_00175	lipase/acylhydrolase	2.38	0	0
LMRG_00187	L-iditol 2-dehydrogenase	LMRG_00186	ribulose-phosphate 3-epimerase	2.51	0	0
LMRG_00190	ribose-phosphate pyrophosphokinase	LMRG_00190	ribose-phosphate pyrophosphokinase	2.87	0	0	ATTTGATAGAAAATT	175	1.5e-05
							ATTTTACTTGAAAAA	-61	9.8e-05
LMRG_00193	hypothetical protein	LMRG_00194	hypothetical protein	2.36	0	0
LMRG_00201	hypothetical protein	LMRG_00200	lincomycin resistance protein lmrB	2.82	0	0	TTTGTTTTGACAAAT	-242	1.2e-05
LMRG_00214	hypothetical protein	LMRG_00213	hypothetical protein	2.36	0	0
LMRG_00220	N-acyl-L-amino acid amidohydrolase	LMRG_00219	allantoate deiminase	5.1	0	0
LMRG_00228	sorbitol-6-phosphate 2-dehydrogenase	LMRG_00229	DeoR transcriptional regulator	6.55	0	0
LMRG_00242	glutamate dehydrogenase	LMRG_00243	phosphoribosyl-ATP pyrophosphohydrolase	5.31	0	1	AATATTTTGACTATAA	-10	4.5e-05
							AATTTTTCTGAAATT	-167	1.3e-05
LMRG_00249	histidinol dehydrogenase	LMRG_00250	ATP phosphoribosyltransferase	2.75	0	1
LMRG_00255	AGZA family MFS transporter xanthine/uracil permease	LMRG_00255	AGZA family MFS transporter xanthine/uracil permease	2.68	0	0	AATGGTCAAACAAAT	67	1.3e-05
LMRG_00259	integral membrane protein	LMRG_00260	hypothetical protein	2.35	0	0
LMRG_00287	hypothetical protein	LMRG_00288	hypothetical protein	2.57	0	1	AATTTTTTGGAAACT	-78	4.7e-06
LMRG_00320	UbiE/COQ5 family methyltransferase	LMRG_00320	UbiE/COQ5 family methyltransferase	2.2	0	0
LMRG_00348	4-carboxymuconolactone decarboxylase	LMRG_00349	phosphomethylpyrimidine kinase	2.03	0	0
LMRG_00351	maltose O-acetyltransferase	LMRG_00351	maltose O-acetyltransferase	2.12	0	0	TTTTTTAAGAAAAAT	317	2.8e-06
							AATTTTTGAACAAAT	-390	9.6e-06
LMRG_00364	flagellar biosynthetic protein FliP	LMRG_02874	flagellar motor switch protein FliN	2.53	0	0	ATTTTTCAAACAATT	-417	3.1e-07
LMRG_00368	flagellar biosynthesis protein FlhA	LMRG_00367	flagellar biosynthetic protein FlhB	3.23	0	1	AATTTAAAGAAAAAA	67	1.7e-05	A wide peak, binding was further validated by ChIP-RT-PCR
LMRG_00374	chemotaxis protein MotB	LMRG_00373	chemotaxis protein MotA	2.5	0	1	ATTTGCCAATAAATT	-132	1.5e-05
LMRG_00376	hypothetical protein	LMRG_00375	hypothetical protein	2.77	0	1
LMRG_00381	flagellar motor switch protein FliN/FliY	LMRG_00380	chemotaxis protein cheA	2.88	0	0
LMRG_00387	hypothetical protein	LMRG_00386	flagellar hook protein FlgE	2.83	0	0
LMRG_00394	flagellar hook-associated protein FlgK	LMRG_00393	hypothetical protein	2.31	0	0
LMRG_00400	flagellar basal-body rod protein FlgC	LMRG_00399	flagellar basal-body rod protein FlgB	2.49	0	0
LMRG_00403	flagellar motor switch protein FliG	LMRG_00402	flagellar M-ring protein FliF	2.71	0	0
LMRG_00405	flagellar protein export ATPase FliI	LMRG_00404	flagellar assembly protein H	2.65	0	0
LMRG_00412	methyl-accepting chemotaxis protein	LMRG_00411	pyruvate oxidase	2.63	0	1	AATATCCAAAAAATC	190	9e-05
							ATTTTTATAAAAAAT	-433	3.2e-06
LMRG_00416	hypothetical protein	LMRG_00415	glutamine-fructose-6-phosphate transaminase	2.17	0	0
LMRG_00446	hypothetical protein	LMRG_00446	hypothetical protein	2.61	0	0
LMRG_00452	lipoate-protein ligase A	LMRG_00451	hypothetical protein	2.62	0	0	TATTTTCTAAAAAAA	289	5.3e-06
							TATTGTCGGTAAAAA	-297	3.1e-05
LMRG_00469	mannose-specific PTS system IID component	LMRG_00470	mannose-specific PTS system IIC component	2.01	0	1
LMRG_00476	hypothetical protein	LMRG_00475	amino acid transporter AAT family protein	2.5	0	0	AAATGTATGAAAATT	470	6.7e-06
LMRG_00494	transketolase	LMRG_00493	transketolase	2.61	0	0
LMRG_00515	pyruvate dehydrogenase E1 component subunit beta	LMRG_00514	pyruvate dehydrogenase E1 component	2.41	0	0
LMRG_00517	dihydrolipoyl dehydrogenase	LMRG_00516	pyruvate dehydrogenase E2 component	2.38	0	0
LMRG_00555	NAD+ synthetase	LMRG_00554	nicotinate phosphoribosyltransferase	2.77	0	0
LMRG_00591	cobalamin-5-phosphate synthase	LMRG_00590	adenosylcobinamide kinase/adenosylcobinamide-phosphate guanylyltransferase	2.42	0	0
LMRG_00596	glycerol dehydratase large subunit	LMRG_00595	propanediol utilization protein pduB	2.54	0	0
LMRG_00600	hypothetical protein	LMRG_00599	propanediol dehydratase reactivation factor large subunit	2.75	0	0
LMRG_00610	glycerol uptake facilitator protein	LMRG_00609	propanol dehydrogenase PduQ	2.79	0	0	AATTTTAGAACAAAT	-257	1.1e-05
LMRG_00626	ethanolamine utilization protein	LMRG_00626	ethanolamine utilization protein	2.46	0	0
LMRG_00640	cobalamin biosynthesis protein CbiD	LMRG_00639	precorrin-8X methylmutase	2.67	0	0
LMRG_00668	phenylalanyl-tRNA synthetase subunit beta	LMRG_00667	phenylalanyl-tRNA synthetase subunit alpha	2.47	0	0
LMRG_00673	uracil-DNA glycosylase	LMRG_00672	hypothetical protein	2.09	0	0
LMRG_00679	thioredoxin	LMRG_00678	MutS2 protein	2.26	0	0
LMRG_00681	aspartate kinase	LMRG_00680	excinuclease ABC subunit C	2.61	0	0
LMRG_00685	rdgB/HAM1 family non-canonical purine NTP pyrophosphatase	LMRG_00684	ribonuclease PH	2.74	0	0
LMRG_00748	HTH-type transcriptional regulator glnR	LMRG_00748	HTH-type transcriptional regulator glnR	3.56	0	1	ATTTTTCAGAAAAAA	397	8.8e-08
							TATCATCAAAAAAAT	247	1.3e-05
LMRG_00775	translation initiation factor IF-2	LMRG_00774	hypothetical protein	2.45	0	0
LMRG_00806	acetyl-CoA carboxylase	LMRG_00806	acetyl-CoA carboxylase	2.26	0	0
LMRG_00815	1-deoxy-D-xylulose-5-phosphate synthase	LMRG_00815	1-deoxy-D-xylulose-5-phosphate synthase	2.64	0	0
LMRG_00823	2-oxoisovalerate dehydrogenase E1 component	LMRG_00822	2-oxoisovalerate dehydrogenase E1 component	2.39	0	0
LMRG_00843	simple sugar transport system permease	LMRG_00842	simple sugar transport system permease	2.1	0	0
LMRG_00947	protein-tyrosine phosphatase	LMRG_00948	signal recognition particle protein	2.23	0	0
LMRG_00950	signal recognition particle-docking protein FtsY	LMRG_00950	signal recognition particle-docking protein FtsY	2.9	0	0
LMRG_00958	ATP-dependent DNA helicase RecG	LMRG_00959	L-serine dehydratase iron-sulfur-dependent alpha subunit	2.45	0	0
LMRG_00970	methionyl-tRNA formyltransferase	LMRG_00971	primosomal protein N'	2.78	0	0	TTTTTTCTAGCAATT	154	8.5e-06
LMRG_00980	dihydroorotate oxidase	LMRG_00981	dihydroorotate dehydrogenase electron transfer subunit	2.85	0	0	AATTGTTCTAAAAAT	-12	1.5e-05
LMRG_00984	dihydroorotase	LMRG_00985	aspartate carbamoyltransferase	2.84	0	1
LMRG_00986	uracil permease	LMRG_00987	pyrimidine operon attenuation protein/uracil phosphoribosyltransferase	2.41	0	1
LMRG_00993	multidrug resistance protein norM	LMRG_00993	multidrug resistance protein norM	2.75	0	0	AATGGTTTGACAATT	152	6.7e-06
LMRG_01014	pyruvate, phosphate dikinase	LMRG_01014	pyruvate, phosphate dikinase	2.74	0	0
LMRG_01018	phosphomannomutase	LMRG_01019	rRNA (guanine-N1-)-methyltransferase	2.1	0	0
LMRG_01022	hypothetical protein	LMRG_01023	formate-tetrahydrofolate ligase	2.61	0	1
LMRG_01028	hypothetical protein	LMRG_01029	30S ribosomal protein S14	2.22	0	0
LMRG_01031	NCS2 family nucleobase:cation symporter-2	LMRG_01031	NCS2 family nucleobase:cation symporter-2	2.27	0	0
LMRG_01035	cell cycle protein gpsB	LMRG_01035	cell cycle protein gpsB	2.65	0	0
LMRG_01056	hypothetical protein	LMRG_01057	D-amino-acid dehydrogenase	1.92	0	0
LMRG_01064	formate acetyltransferase	LMRG_01063	beta-lactamase	2.82	0	1
LMRG_01070	3-phosphoshikimate 1-carboxyvinyltransferase	LMRG_01071	prephenate dehydrogenase	2.26	0	0
LMRG_01075	chorismate synthase	LMRG_01076	nucleoside diphosphate kinase	3.05	0	0
LMRG_01077	heptaprenyl diphosphate synthase component II	LMRG_01078	2-heptaprenyl-1,4-naphthoquinone methyltransferase	2.28	0	0
LMRG_01087	L-asparaginase	LMRG_01088	lysM domain-containing protein	2.84	0	0
LMRG_01104	iron complex transport system permease	LMRG_01105	iron complex transport system permease	2.86	0	0
LMRG_01109	TetR/AcrR family transcriptional regulator	LMRG_01108	ferredoxin-NADP reductase 1	2.01	0	1
LMRG_01117	hypothetical protein	LMRG_01118	ascorbate-specific PTS system IIC component	3.74	0	0	AATCATTTGAAAAAT	237	1.1e-05
							AATTTTCTCGCTAAT	-24	9e-05
							AATATTCCGACAACA		5.9e-05
							TTTCTTTCAAAAAAT	-245	6.4e-05
LMRG_01142	LacI family transcriptional regulator	LMRG_01143	deoxyribose-phosphate aldolase	2.51	0	0	ATTTGTGAGAAAAAA	465	7.6e-06
LMRG_01147	glucosamine-fructose-6-phosphate aminotransferase	LMRG_01148	mannose-specific PTS system IID component	4.7	0	0
LMRG_01154	acetolactate synthase catabolic	LMRG_01155	multiple sugar transport system substrate-binding protein	2.92	0	0
LMRG_01160	hypothetical protein	LMRG_01161	hypothetical protein	2.14	0	0
LMRG_01162	alpha-mannosidase	LMRG_01162	alpha-mannosidase	2.23	0	0
LMRG_01164	alpha-mannosidase	LMRG_01164	alpha-mannosidase	2.24	0	0
LMRG_01168	isoleucyl-tRNA synthetase	LMRG_01168	isoleucyl-tRNA synthetase	1.92	0	0
LMRG_01173	nicotinate-nucleotide diphosphorylase	LMRG_01172	L-aspartate oxidase	2.75	0	0
LMRG_01183	cell division protein FtsQ	LMRG_01184	undecaprenyldiphospho-muramoylpentapeptide beta-N-acetylglucosaminyltransferase	3.29	0	0
LMRG_01199	hypothetical protein	LMRG_01198	hypothetical protein	2.37	0	0
LMRG_01211	hypothetical protein	LMRG_01212	hypothetical protein	2.43	0	0
LMRG_01227	ribosomal-protein-alanine acetyltransferase	LMRG_01228	hypothetical protein	2.82	0	0
LMRG_01242	argininosuccinate lyase	LMRG_01241	argininosuccinate synthase	2.46	0	1
LMRG_01243	glycine betaine transporter	LMRG_01242	argininosuccinate lyase	2.41	0	1
LMRG_01251	hypothetical protein	LMRG_01251	hypothetical protein	2.61	0	0
LMRG_01259	hypothetical protein	LMRG_01258	ferrous iron transporter B	2.32	0	1	TATTTTTTGAAAAAT	311	2.2e-07
							TTTTATCAAAAACTT	230	2.3e-05
LMRG_01276	hypothetical protein	LMRG_01277	maltose/maltodextrin transport system permease	1.99	0	0
LMRG_01284	hypothetical protein	LMRG_02809	hypothetical protein	3.32	0	1	TATTTTCAGAAAAAA	452	3.1e-07
							TTTTTTTGAAAAAAA	246	4.5e-05
LMRG_01286	5-methyltetrahydropteroyltriglutamate/homocysteine S-methyltransferase	LMRG_01285	hypothetical protein	3.59	0	0				A wide peak
LMRG_01292	2-succinyl-5-enolpyruvyl-6-hydroxy-3-cyclohexene-1-carboxylate synthase	LMRG_01291	menaquinone-specific isochorismate synthase	2.78	0	0
LMRG_01300	L-lactate dehydrogenase	LMRG_01299	hypothetical protein	2.9	0	0	TTTTTTCTGAAAATA	380	3.1e-07
LMRG_01306	radical SAM protein	LMRG_01306	radical SAM protein	3.63	0	0
LMRG_01325	aconitate hydratase 1	LMRG_01324	RsbR protein	2.56	0	1
LMRG_01335	anthranilate phosphoribosyltransferase	LMRG_01334	anthranilate synthase component II	2.35	0	0	TTTCTTCTGGCAAAT	-426	1.3e-05
LMRG_01344	hypothetical protein	LMRG_01344	hypothetical protein	2.78	0	0
LMRG_01355	aminopeptidase	LMRG_01354	peptidase propeptide and ypeb domain subfamily	2.62	0	0
LMRG_01375	thiamine biosynthesis/tRNA modification protein ThiI	LMRG_01374	NifS/icsS protein	1.76	0	0
LMRG_01377	ArgJ family protein	LMRG_01376	N-acetyl-gamma-glutamyl-phosphate reductase	2.41	0	0
LMRG_01433	GTP-binding protein	LMRG_01432	glycerol kinase	2.29	0	1
LMRG_01445	single-stranded-DNA-specific exonuclease	LMRG_01444	hypothetical protein	2.65	0	1
LMRG_01457	cysteine desulfurase	LMRG_01456	ATPase	2.66	0	0
LMRG_01479	glutamate decarboxylase	LMRG_01479	glutamate decarboxylase	2.66	0	1
LMRG_01490	hypothetical protein	LMRG_01489	hypothetical protein	2.63	0	0
LMRG_01494	polar amino acid transport system substrate-binding protein	LMRG_01493	hypothetical protein	2.66	0	1
LMRG_01500	monooxygenase moxC	LMRG_01499	hypothetical protein	2.88	0	1	ATTTTTCGGAAATAA	-450	8.5e-06	A wide peak
LMRG_01542	gp13	LMRG_01541	major tail shaft protein	2.81	0	0
LMRG_01579	aspartate aminotransferase	LMRG_01580	polar amino acid transport system ATP-binding protein	2.37	0	1
LMRG_01597	NADH oxidase	LMRG_01598	hypothetical protein	2.57	0	0
LMRG_01662	enoyl-(acyl carrier protein) reductase	LMRG_01662	enoyl-(acyl carrier protein) reductase	2.46	0	0
LMRG_01670	hypothetical protein	LMRG_01669	hypothetical protein	2.04	0	0
LMRG_01687	nicotinate-regulated transporter	LMRG_01686	hypothetical protein	2.84	0	0
LMRG_01702	homoserine kinase	LMRG_01701	threonine synthase	2.59	0	0
LMRG_01705	protein-(glutamine-N5) methyltransferase	LMRG_01704	peptide chain release factor 1	2.83	0	0
LMRG_01710	UDP-N-acetylglucosamine 2-epimerase	LMRG_01710	UDP-N-acetylglucosamine 2-epimerase	2.38	0	0
LMRG_01718	ATP synthase F1 gamma subunit	LMRG_01717	ATP synthase F1 alpha subunit	2.17	0	0
LMRG_01744	hypothetical protein	LMRG_01743	D-glutamyl-L-m-Dpm peptidase P45	2.48	0	0
LMRG_01752	phosphate ABC transporter	LMRG_01751	phosphate ABC transporter permease	2.45	0	0
LMRG_01773	phosphoglucomutase/phosphomannomutase	LMRG_01773	phosphoglucomutase/phosphomannomutase	2.15	0	0
LMRG_01789	glyceraldehyde-3-phosphate dehydrogenase	LMRG_01788	transcriptional regulator	2.44	0	0
LMRG_01800	SsrA-binding protein	LMRG_01799	ribonuclease R	2.37	0	0
LMRG_01818	iron complex transport system permease	LMRG_01817	iron complex transport system substrate-binding protein	2.93	0	0
LMRG_01829	methionine import ATP-binding protein metN 2	LMRG_01829	methionine import ATP-binding protein metN 2	2.63	0	0
LMRG_01836	NifU family SUF system FeS assembly protein	LMRG_01835	selenocysteine lyase	2.81	0	0
LMRG_01843	integral membrane protein	LMRG_01844	hypothetical protein	2.56	0	0
LMRG_01848	diamine N-acetyltransferase	LMRG_01847	hydrolase	2.55	0	0
LMRG_01851	thioredoxin-like protein	LMRG_01852	internalin	2.72	0	0
LMRG_01875	hypothetical protein	LMRG_01875	hypothetical protein	2.21	0	1
LMRG_01881	aminoacylase	LMRG_01880	MFS transporter	2.28	0	0	AATTTTTTGTAAATA	474	6e-06
LMRG_01883	3-oxoacyl-ACP reductase	LMRG_01883	3-oxoacyl-ACP reductase	2.84	0	0
LMRG_01887	tRNA modification GTPase TrmE	LMRG_01887	tRNA modification GTPase TrmE	2.96	0	0
LMRG_01901	hypothetical protein	LMRG_01900	mannitol-specific PTS system IIA component	2.98	0	0
LMRG_01911	ADP-ribosylglycohydrolase	LMRG_01910	beta-glucoside-specific phosphotransferase enzyme II ABC component	2.14	0	0
LMRG_01915	cellobiose-specific PTS system IIB component	LMRG_01914	cellobiose-specific PTS system IIC component	3.53	0	0	ATTTTTCATAAAAAA	127	9.3e-07
LMRG_01925	glutamate-cysteine ligase/gamma-glutamylcysteine synthetase	LMRG_01925	glutamate-cysteine ligase/gamma-glutamylcysteine synthetase	2.06	0	0	TATTTTCAAAAACAA	189	1.7e-05
							ATTTGACTAAAAAAA	-426	6.4e-05
LMRG_01931	hypothetical protein	LMRG_01932	cellobiose-specific PTS system IIC component	2.58	0	0
LMRG_01934	beta-glucosidase	LMRG_01935	hypothetical protein	2.57	0	0	AATTCTATGATAATT	389	4.7e-06
							TAGCTTCTGAAAACT	-28	7e-05
LMRG_01937	hypothetical protein	LMRG_01936	ABC transporter ATP-binding protein	3.38	0	0	AATATCCAGAAAAAT	-417	2.8e-06
LMRG_01939	ATP-dependent DNA helicase RecQ	LMRG_01938	inosine-5'-monophosphate dehydrogenase	2.28	0	1				A wide peak
LMRG_01946	hypothetical protein	LMRG_01947	anthranilate synthase component II	2.16	0	0
LMRG_01951	ABC transporter	LMRG_01951	ABC transporter	2.08	0	0
LMRG_01956	hypothetical protein	LMRG_01955	MFS transporter	2.57	0	1
LMRG_01962	alpha-mannosidase	LMRG_01963	hypothetical protein	2.28	0	0
LMRG_01967	hypothetical protein	LMRG_01967	hypothetical protein	2.25	0	0
LMRG_01973	hypothetical protein	LMRG_01973	hypothetical protein	2.47	0	0
LMRG_01975	6-phosphogluconolactonase	LMRG_01976	acetyl-CoA synthetase	2.84	0	1
LMRG_01981	ABC transporter CydDC cysteine exporter CydC	LMRG_01980	ABC transporter CydDC cysteine exporter CydD	2.59	0	1
LMRG_01987	hypothetical protein	LMRG_01984	gluconokinase	2.99	0	0
LMRG_01993	DNA polymerase III subunit gamma/tau	LMRG_01993	DNA polymerase III subunit gamma/tau	2.79	0	0
LMRG_02006	glutathione-disulfide reductase	LMRG_02005	hypothetical protein	2.65	0	0
LMRG_02020	ABC transporter permease	LMRG_02019	ABC transporter ATP-binding protein	2.4	0	0
LMRG_02080	antibiotic transport system permease	LMRG_02081	hypothetical protein	2.07	0	0
LMRG_02112	N-acetyl-L,L-diaminopimelate deacetylase	LMRG_02111	2,3,4,5-tetrahydropyridine-2,6-carboxylate N-succinyltransferase	3.07	0	0
LMRG_02130	ATP-binding protein	LMRG_02130	ATP-binding protein	4.22	0	0
LMRG_02144	cobalt/nickel transport system ATP-binding protein	LMRG_02145	cobalt import ATP-binding protein cbiO 2	2.82	0	0	ATTTTTTTGATAACA	426	1.2e-05
							ATTTTTCTTGTAATT	317	5.3e-06
							TTTTTTCAGACAAAA	-211	2.8e-06
LMRG_02169	50S ribosomal protein L16	LMRG_02170	30S ribosomal protein S3	2.55	0	0
LMRG_02192	creatinine amidohydrolase	LMRG_02193	hypothetical protein	2.83	0	0
LMRG_02196	mannitol-specific PTS system IIA component	LMRG_02904	mannitol operon transcriptional antiterminator	2.75	0	1
LMRG_02199	translation elongation factor G	LMRG_02200	30S ribosomal protein S7	2.34	0	0
LMRG_02204	ribulose-phosphate 3-epimerase	LMRG_02205	transketolase	2.9	0	0
LMRG_02221	DNA polymerase V	LMRG_02220	hypothetical protein	2.71	0	0
LMRG_02226	K+-transporting ATPase B subunit	LMRG_02227	K+-transporting ATPase A subunit	2.86	0	0
LMRG_02234	cell division protein FtsW/RodA/SpoVE	LMRG_02235	magnesium-translocating P-type ATPase	2.2	0	0
LMRG_02238	autolysin	LMRG_02237	hypothetical protein	2.7	0	0
LMRG_02240	thymidylate kinase	LMRG_02241	lysine decarboxylase	2.74	0	0
LMRG_02243	cation transporter E1-E2 family ATPase	LMRG_02242	PhnB protein	2.26	0	0
LMRG_02252	pyruvate:ferredoxin oxidoreductase	LMRG_02252	pyruvate:ferredoxin oxidoreductase	2.68	0	0
LMRG_02262	tetracycline resistance protein	LMRG_02263	MarR family transcriptional regulator	2.36	0	0
LMRG_02264	hypothetical protein	LMRG_02263	MarR family transcriptional regulator	2.52	0	0
LMRG_02269	hypothetical protein	LMRG_02268	5-methyltetrahydropteroyltriglutamate/homocysteine S-methyltransferase	1.97	0	1
LMRG_02288	phosphomannomutase	LMRG_02287	hypothetical protein	2.5	0	0
LMRG_02290	hypothetical protein	LMRG_02289	ATP-dependent RNA helicase DeaD	3.67	0	0
LMRG_02296	MFS transporter	LMRG_02296	MFS transporter	2.63	0	0
LMRG_02301	hypothetical protein	LMRG_02300	cellobiose-specific PTS system IIC component	2.36	0	0
LMRG_02326	transferase	LMRG_02326	transferase	2.63	0	0
LMRG_02329	D-isomer specific 2-hydroxyacid dehydrogenase	LMRG_02329	D-isomer specific 2-hydroxyacid dehydrogenase	2.91	0	0
LMRG_02332	pyridoxine 4-dehydrogenase	LMRG_02332	pyridoxine 4-dehydrogenase	2.3	0	0
LMRG_02346	mannose-specific PTS system IIC component	LMRG_02345	mannose-specific PTS system IIAB component manL	2.52	0	0
LMRG_02355	hypothetical protein	LMRG_02354	chitinase	2.64	0	0
LMRG_02356	ABC transporter	LMRG_02357	ABC transporter	2.82	0	0
LMRG_02360	hypothetical protein	LMRG_02359	esterase/lipase	2.34	0	0
LMRG_02368	hypothetical protein	LMRG_02367	antigen A	6.03	0	1
LMRG_02379	hypothetical protein	LMRG_02380	hypothetical protein	2.32	0	0
LMRG_02381	IMP dehydrogenase	LMRG_02381	IMP dehydrogenase	3.08	0	0
LMRG_02386	peptide/nickel transport system permease	LMRG_02385	peptide/nickel transport system permease	2.89	0	0	AATTAAAAGAAGAAT	489	7.6e-05
							AATTATCGGAAACTT	230	5.3e-06
							ATTTTTCGAAAAAAA	140	1.6e-06
							ATTTTTCCTACTAAT	-284	4.5e-05
LMRG_02398	zinc transport system substrate-binding protein	LMRG_02398	zinc transport system substrate-binding protein	5.2	0	0
LMRG_02408	stage 0 sporulation protein yaaT	LMRG_02407	DNA polymerase III subunit delta	2.3	0	0
LMRG_02412	hypothetical protein	LMRG_02411	endonuclease	2.44	0	0
LMRG_02431	mate efflux family protein	LMRG_02431	mate efflux family protein	2.35	0	0
LMRG_02444	cytochrome aa3 quinol oxidase subunit III	LMRG_02443	cytochrome aa3 quinol oxidase subunit I	2.11	0	0
LMRG_02452	mannose-specific PTS system IIC component	LMRG_02451	mannose-specific PTS system IIB component	2.9	0	0	ATTTATTAAAAAAAT	-90	3.7e-06
LMRG_02463	cellobiose-specificC PTS system II component	LMRG_02462	hypothetical protein	2.45	0	0
LMRG_02477	accessory regulator protein	LMRG_02476	hypothetical protein	5.35	0	0
LMRG_02482	50S ribosomal protein L9	LMRG_02481	DHH subfamily 1 protein	2.96	0	0
LMRG_02491	DNA segregation ATPase FtsK/SpoIIIE	LMRG_02490	YukC protein	2.4	0	0
LMRG_02504	phosphoribosylformylglycinamidine cyclo-ligase	LMRG_02503	amidophosphoribosyltransferase	2.28	0	1
LMRG_02513	DNA ligase	LMRG_02512	ATP-dependent DNA helicase PcrA	2.06	0	0
LMRG_02529	adenine deaminase	LMRG_02528	hypothetical protein	2.4	0	0
LMRG_02536	LysR family transcriptional regulator	LMRG_02535	acetyltransferase	2.1	0	0	GTTTTTTTGGTAAAT	460	5.4e-05
							AATTAACTGATAATT	376	1.1e-05
							ATTTATCGAAACAAT	307	2.3e-05
LMRG_02538	glutamate synthase subunit small	LMRG_02537	glutamate synthase subunit large	3.2	0	0				A wide peak
LMRG_02542	beta-glucosidase	LMRG_02542	beta-glucosidase	2.47	0	0
LMRG_02556	rod shape-determining protein MreB	LMRG_02959	multidrug resistance protein	2.74	0	1
LMRG_02569	cellobiose-specific PTS system IIB component	LMRG_02568	beta-glucosidase	2.44	0	0
LMRG_02572	hypothetical protein	LMRG_02571	transcriptional antiterminator	2.5	0	0
LMRG_02578	hypothetical protein	LMRG_02578	hypothetical protein	2.79	0	0	AATTAAAAGAAAAAT	295	1.7e-05
LMRG_02595	anaerobic ribonucleoside-triphosphate reductase activating protein	LMRG_02596	anaerobic ribonucleoside-triphosphate reductase	2.82	0	0	AATTGTACGAAAAAA	-382	1.7e-05
LMRG_02608	phosphoglycerate mutase	LMRG_02609	hypothetical protein	2.8	0	0
LMRG_02622	listeriolysin regulatory protein (prfA)									A low binding signal was detected by the SeqMonk program and not by the MACS analysis, which was further vaildated by RT-PCR.
LMRG_02626	actin-assembly inducing protein ActA	LMRG_02626	actin-assembly inducing protein ActA	2.5	0	1
LMRG_02636	transcription-repair coupling factor	LMRG_02635	peptidyl-tRNA hydrolase	3.86	0	0	AATTTTCTGACAAAA	31	3.1e-07
							AATTATATGACGATT	-192	3.7e-05
LMRG_02642	cell division protease FtsH	LMRG_02642	cell division protease FtsH	3.19	0	0
LMRG_02645	cysteine synthase A	LMRG_02645	cysteine synthase A	2.11	0	0	ATAATTTTGAAGATT	-440	7e-05
							TTTTTTATGAAAAAA	-486	4.7e-06
LMRG_02647	internalin G	LMRG_02648	beta-glucosidase	2.06	0	0
LMRG_02651	DNA-directed RNA polymerase subunit beta	LMRG_02652	hypothetical protein	2.13	0	0	TTTTTCTAGAAAAAT	-305	1.3e-05
LMRG_02667	cysteinyl-tRNA synthetase	LMRG_02938	serine O-acetyltransferase	3.11	0	0
LMRG_02674	ATP-dependent Clp protease ATP-binding subunit ClpC	LMRG_02675	ATP:guanido phosphotransferase	2.53	0	1
LMRG_02677	CtsR family transcriptional regulator	LMRG_02677	CtsR family transcriptional regulator	4.19	0	0
LMRG_02683	formate dehydrogenase family accessory protein FdhD	LMRG_02682	hypothetical protein	2.64	0	0
LMRG_02699	peptide/nickel transport system substrate-binding protein	LMRG_02698	hypothetical protein	5.5	0	1	TATTGTTTAACAAAT	316	1.7e-05
							AGTTCTTTGAATATT	22	8.3e-05
LMRG_02711	transcriptional regulator	LMRG_02711	transcriptional regulator	4.05	0	0
LMRG_02717	hypothetical protein	LMRG_02717	hypothetical protein	1.96	0	0
LMRG_02720	hypothetical protein	LMRG_02721	peptidyl-prolyl isomerase	2.88	0	0
LMRG_02723	multicomponent Na+:H+ antiporter subunit A	LMRG_02722	hypothetical protein	2.4	0	0	AGTTTTAAAACAAAT	336	2.8e-05
							TTTTTTCAGATAAAA	-366	9.6e-06
LMRG_02735	hypothetical protein	LMRG_02735	hypothetical protein	2.5	0	0
LMRG_02748	alpha-glucosidase	LMRG_02747	hypothetical protein	2.64	0	0
LMRG_02757	fur family transcriptional regulator	LMRG_02757	fur family transcriptional regulator	4.16	0	0
LMRG_02777	23S rRNA (uracil-5-)-methyltransferase RumA	LMRG_02778	OsmC/Ohr family protein	2.37	0	0
LMRG_02783	enoyl-(acyl carrier protein) reductase	LMRG_02783	enoyl-(acyl carrier protein) reductase	2.96	0	0
LMRG_02805	fructose-specific PTS system IIC component	LMRG_02804	fructose-specific PTS system IIB component	2.47	0	0
LMRG_02819	glutamine amidotransferase	LMRG_02819	glutamine amidotransferase	2.82	0	0	AATTTTTTGATAAAT	176	2.2e-07
LMRG_02823	hypothetical protein	LMRG_02823	hypothetical protein	3.79	0	0
LMRG_02835	hypothetical protein	LMRG_02835	hypothetical protein	4.31	0	0
LMRG_02841	hypothetical protein	LMRG_02323	SprT-like protein	2.94	0	0
LMRG_02868	AAT family amino acid transporter	LMRG_00488	hypothetical protein	2.2	0	1
LMRG_02878	hypothetical protein	LMRG_00327	cadmium-translocating P-type ATPase	2.44	0	1
LMRG_02887	hypothetical protein	LMRG_00150	hypothetical protein	2.94	0	1
LMRG_02963	hypothetical protein	LMRG_02755	4-(cytidine 5'-diphospho)-2-C-methyl-D-erythritol kinase	2.24	0	0
LMRG_02970	oligo-1,6-glucosidase	LMRG_02748	alpha-glucosidase	2.47	0	0
LMRG_02971	3D-(3,5/4)-trihydroxycyclohexane-1,2-dione hydrolase	LMRG_00078	5-dehydro-2-deoxygluconokinase	3.01	0	0
LMRG_02985	D-3-phosphoglycerate dehydrogenase	LMRG_01873	phosphoserine aminotransferase	2.24	0	1
