# Supplementary material for: Systems Level Analyses Reveal Multiple Regulatory Activities of CodY Controlling Metabolism, Motility and Virulence in Listeria monocytogenes
Source: PLoS Genet. 2016 Feb 19;12(2):e1005870. doi: 10.1371/journal.pgen.1005870 (PMC4760761; doi:10.1371/journal.pgen.1005870)
Supplement: S4 Table — This Table contains L. monocytogenes CodY direct regulon divided into distinct clusters of regulation. The data in the "transcriptional unit" column represent the first gene of an operon. The data in the "CodY box" column indicates the existence of a CodY consensus sequence binding box in either the peak region identified in the ChIP-seq analysis or in the regulatory region of the transcriptional unit. CodY boxes were identified with statistical significance using MAST [Bailey TL and Gribskov M, 1998 [47]]. The input consensus sequence to MAST was based on previous CodY box analysis [den Hengst et al, 2005 [37], and Belitsky and Sonenshien, 2008 [87]]. The consensus generation was made using the MEME algorithm [Bailey TL and Elkan C, 1994 [46]]. Only sites with E value < 10 and P value < 0.05 are shown. Validated direct target genes of CodY are marked in bold. (XLSX) [file pgen.1005870.s008.xlsx]

## Sheet: Cluster I (repressed in BHI)
Transcriptional unit	Gene	Description	CodY box
LMRG_00042	LMRG_00033	transketolase
LMRG_00251	LMRG_00243	phosphoribosyl-ATP pyrophosphohydrolase	x
	LMRG_00244	phosphoribosyl-AMP cyclohydrolase
	LMRG_00245	imidazoleglycerol phosphate synthase (hisF)
	LMRG_00246	hisA
	LMRG_00247	imidazole glycerol phosphate synthase (hisH)
	LMRG_00248	imidazoleglycerol-phosphate dehydratase (hisB)
	LMRG_00249	histidinol dehydrogenase (hisD)
	LMRG_00250	ATP phosphoribosyltransferase (hisG)
	LMRG_00251	ATP phosphoribosyltransferase regulatory subunit (hisZ)
LMRG_00327	LMRG_02878	hypothetical protein (membrane protein)
LMRG_01023	LMRG_01023	formate-tetrahydrofolate ligase
LMRG_01131	LMRG_01131	dihydroxy-acid dehydratase (ilvD)	x
	LMRG_01132	acetolactate synthase large subunit (ilvB)
	LMRG_01133	acetolactate synthase small subunit (ilvN)
	LMRG_01134	ketol-acid reductoisomerase (ilvC)
LMRG_01135	LMRG_01135	2-isopropylmalate synthase (leuA)
	LMRG_01136	3-isopropylmalate dehydrogenase (leuB)
	LMRG_01137	3-isopropylmalate dehydratase large subunit (leuC)
	LMRG_01138	3-isopropylmalate dehydratase small subunit (leuD)
	LMRG_01139	threonine dehydratase (ilvA)
LMRG_01286	LMRG_01289	homocysteine S-methyltransferase	x
LMRG_01431	LMRG_01432	glycerol kinase (glpK)
	LMRG_01431	glycerol uptake facilitator protein (glpF)
LMRG_01492	LMRG_01500	monooxygenase moxC	x
	LMRG_01499	hypothetical protein
	LMRG_01498	hypothetical protein
	LMRG_01492	FMN reductase
LMRG_01873	LMRG_01876	hypothetical protein (Arginine--tRNA ligase )
	LMRG_01875	hypothetical protein (SpoOJ/ParA/ParB/repB family protein)
	LMRG_02985	D-3-phosphoglycerate dehydrogenase
	LMRG_01873	phosphoserine aminotransferase
LMRG_01955	LMRG_01956	hypothetical protein ( Mitomycin resistance protein mcrB )
	LMRG_01955	MFS transporter
LMRG_01975	LMRG_01975	6-phosphogluconolactonase
LMRG_02268	LMRG_02268	5-methyltetrahydropteroyltriglutamate/homocysteine S-methyltransferase	x
LMRG_02317	LMRG_02319	RNA polymerase sigma-B factor (sigB)	x
	LMRG_02320	sigma-B negative regulator
LMRG_02366	LMRG_02366	prophage LambdaLm01, antigen B
	LMRG_02367	antigen A
	LMRG_02371	hypothetical protein (Phage tail fiber)
	LMRG_02372	minor structural protein
	LMRG_02373	hypothetical protein ( CCA-adding enzyme)
	LMRG_02374	hypothetical protein
	LMRG_02378	N-acetylmuramoyl-L-alanine amidase
LMRG_02496	LMRG_02507	phosphoribosylamine--glycine ligase
	LMRG_02504	phosphoribosylformylglycinamidine cyclo-ligase
LMRG_02610	LMRG_02607	oligopeptide transport system permease oppC	x
LMRG_02677	LMRG_02674	ATP-dependent Clp protease ATP-binding subunit ClpC

## Sheet: Cluster II (activated in BHI)
Transcriptional unit	Gene	Description	CodY box
LMRG_00091	LMRG_00094	alpha-mannosidase	x
LMRG_00104	LMRG_00104	hypothetical protein	x
	LMRG_00107	peptidoglycan N-acetylglucosamine deacetylase
LMRG_00117	LMRG_00117	PRD/PTS system IIA 2 domain-containing regulatory protein
	LMRG_00118	fructose-specific PTS system IIA component
	LMRG_00119	fructose-specific PTS system IIB component
	LMRG_00120	fructose-specific PTS system IIC component
LMRG_00985	LMRG_00985	aspartate carbamoyltransferase
LMRG_00986	LMRG_00986	uracil permease
LMRG_01241	LMRG_01241	argininosuccinate synthase (argG)
	LMRG_01242	argininosuccinate lyase (argH)
	LMRG_01325	aconitate hydratase 1
LMRG_01480	LMRG_01479	glutamate decarboxylase (gadG)
LMRG_01581	LMRG_01580	polar amino acid transport system ATP-binding protein
LMRG_02196	LMRG_02194	ascorbate-specific PTS system IIC component
	LMRG_02195	PTS ascorbate transporter subunit IIB
	LMRG_02196	mannitol-specific PTS system IIA component
LMRG_02496	LMRG_02496	AIR carboxylase
LMRG_02887	LMRG_02887	hypothetical protein
	LMRG_00151	hypothetical protein

## Sheet: Cluster III(repressed in LBMM) 
Transcriptional unit	Gene	Description	CodY box
LMRG_01107	LMRG_01108	ferredoxin-NADP reductase 1
LMRG_01257	LMRG_01257	ferrous iron transporter A (feoA)	x
	LMRG_01258	ferrous iron transporter B (feob)
	LMRG_01259	ferrous iron transporter B
LMRG_01284	LMRG_01284	hypothetical protein ( Amino acid permease)	x
LMRG_02499	LMRG_02501	phosphoribosylformylglycinamidine synthase I
	LMRG_02500	phosphoribosylformylglycinamidine synthase
	LMRG_02499	phosphoribosylaminoimidazolesuccinocarboxamide synthase

## Sheet: Cluster IV (activated in LBMM)
Transcriptional unit	Gene	Description	CodY box
LMRG_01978	LMRG_01981	ABC transporter CydDC cysteine exporter CydC
LMRG_02014	LMRG_02014	cellobiose-specific PTS system IIB component
	LMRG_02016	cellobiose-specific PTS system IIA component
LMRG_02622	LMRG_02622	listeriolysin regulatory protein *	x
LMRG_02626	LMRG_02626	actin-assembly inducing protein ActA	x
	LMRG_02627	phospholipase C
	LMRG_02628	hypothetical protein (orfX)
*The peak was identified in the region of LMRG_02622

## Sheet: Cluster V (repressed in both) 
Transcriptional unit	Gene	Description	CodY box
LMRG_00048	LMRG_00048	fructose-specific PTS system IIA component
	LMRG_00049	Hypothetical protein (PTS system, fructose-specific IIBC component)
	LMRG_00050	fructose-bisphosphate aldolase class II
LMRG_00242	LMRG_00242	glutamate dehydrogenase (gdhA)	x
LMRG_00411	LMRG_00411	pyruvate oxidase (poxB)	x
LMRG_00470	LMRG_00469	mannose-specific PTS system IID component	x
	LMRG_00470	mannose-specific PTS system IIC component
LMRG_01444	LMRG_01444	hypothetical protein (Uncharacterized protein yrvD)
LMRG_01492	LMRG_01493	hypothetical protein
	LMRG_01496	polar amino acid transport system permease
	LMRG_01495	polar amino acid transport system permease
	LMRG_01494	polar amino acid transport system substrate-binding protein
	LMRG_01497	polar amino acid transport system ATP-binding protein
LMRG_01955	LMRG_01957	NAD-dependent deacetylase
LMRG_02002	LMRG_02002	dihydroxyacetone kinase DhaK subunit
	LMRG_02001	dihydroxyacetone kinase L subunit
	LMRG_02000	dihydroxyacetone kinase
LMRG_02556	LMRG_02556	rod shape-determining protein MreB
LMRG_02695	LMRG_02698	hypothetical protein (membrane protein)	x
	LMRG_02697	nicotinamidase
	LMRG_02696	riboflavin biosynthesis protein RibD domain-containing protein
	LMRG_02695	NADPH2:quinone reductase
LMRG_02736	LMRG_02736	hypothetical protein (sugar epimerase)

## Sheet: Cluster VI (activated in both) 
Transcriptional unit	Gene	Description	CodY box
LMRG_00091	LMRG_00093	fructose-specific PTS system IIC component	x
LMRG_00287	LMRG_00287	hypothetical protein (YvlA protein membrane)	x
LMRG_02874	LMRG_00371	chemotaxis protein methyltransferase	x
	LMRG_00372	hypothetical protein ( Histidine--tRNA ligase)
	LMRG_00374	chemotaxis protein MotB
	LMRG_00375	hypothetical protein (flagellar motor switch protein FliG)
	LMRG_00376	hypothetical protein (glycosyl transferase )
	LMRG_00377	hypothetical protein (chemotaxis protein CheV)
	LMRG_00367	flagellar biosynthetic protein FlhB
	LMRG_00368	flagellar biosynthesis protein FlhA
	LMRG_00369	flagellar biosynthesis regulator FlhF
	LMRG_00370	flagellar basal-body rod protein FlgG
	LMRG_00373	chemotaxis protein MotA
LMRG_00748	LMRG_00748	HTH-type transcriptional regulator glnR	x
	LMRG_00749	glutamine synthetase type I (glnA)
LMRG_01064	LMRG_01064	formate acetyltransferase
LMRG_01581	LMRG_01581	hypothetical protein (glutamate ABC transporter permease, glnP)
	LMRG_01579	aspartate aminotransferase
LMRG_01938	LMRG_01938	inosine-5'-monophosphate dehydrogenase	x
LMRG_02014	LMRG_02015	cellobiose-specific PTS system IIC component
LMRG_02868	LMRG_02868	AAT family amino acid transporter
