# Supplementary material for: Systems Level Analyses Reveal Multiple Regulatory Activities of CodY Controlling Metabolism, Motility and Virulence in Listeria monocytogenes
Source: PLoS Genet. 2016 Feb 19;12(2):e1005870. doi: 10.1371/journal.pgen.1005870 (PMC4760761; doi:10.1371/journal.pgen.1005870)
Supplement: S5 Table — This table contains the list of bacterial strains and primers used in this study. (XLSX) [file pgen.1005870.s009.xlsx]

## Sheet: Sheet2
Table S5. List of strains and primers used in this study
Strain	Description	Source
L. monocytogenes	WT Listeria monocytogenes 10403S strain	Daniel Portnoy's lab stock
L. monocytogenes ΔcodY	codY gene (LMRG 00730.6) deletion strain	Lobel L, Sigal N, Borovok I, Ruppin E, Herskovits AA (2012) Integrative Genomic Analysis Identifies Isoleucine and CodY as Regulators of Listeria monocytogenes Virulence. PLoS Genet 8(9
L. monocytogenes codY-6his	C-terminus 6xHis tagged CodY strain	Lobel L, Sigal N, Borovok I, Belitsky BR, Sonenshein AL, et al. (2014) The metabolic regulator CodY links Listeria monocytogenes metabolism to virulence by directly activating the virulence regulatory gene prfA. Mol Microbiol
L. monocytogenes ΔcodY + pLIV2-codY	CodY complementaion strain	Lobel L, Sigal N, Borovok I, Ruppin E, Herskovits AA (2012) Integrative Genomic Analysis Identifies Isoleucine and CodY as Regulators of Listeria monocytogenes Virulence. PLoS Genet 8(9
E. coli BL21 - pET28-codY-6his	E. coli strain used for overexpresson of CodY for purification	New England Biolabs®
Primer Name	Sequence	Comment
LMRG_00242_EMSA_F	CTTCTATATCTACTCATTAAAACCTAAGCAAAC	For generating LMRG_00242 probe for EMSA
LMRG_00242_EMSA_R	TGCCAGAATCATCCACCC	For generating LMRG_00242 probe for EMSA
LMRG_00251_EMSA_F	ATTCAACCCTCTTTCAAAATTCTTTTTCC	For generating LMRG_00251 probe for EMSA
LMRG_00251_EMSA_R	AAAATAATGATTCACTTGTTGCTCAATTTTG	For generating LMRG_00251 probe for EMSA
LMRG_00748_EMSA_F	AAAAGTAACATTTATTTTTCAG	For generating LMRG_00748 probe for EMSA
LMRG_00748_EMSA_R	CATAGTAGCGAATTTGTCTAGC	For generating LMRG_00748 probe for EMSA
LMRG_02874_EMSA_F	ACAATCACATATCTCTCTATCCTATAG	For generating LMRG_02874 probe for EMSA
LMRG_02874_EMSA_R	CTTTATTAGATCATTTTCGCTTTTTCTCG	For generating LMRG_02874 probe for EMSA
LMRG_02626_EMSA_F	TTAACAAATGTTAGAGAAAAATTAATTCTCC	For generating LMRG_02626 probe for EMSA
LMRG_02626_EMSA_R	TATCTGTCGCTGCAAATATTATGTCG	For generating LMRG_02626 probe for EMSA
LMRG_02317_EMSA_F	GAAGAAGTGAAGACGTACCTCA	For generating LMRG_02317 probe for EMSA
LMRG_02317_EMSA_R	CCCTCTTTAACTTGATATACTTCTAATGC	For generating LMRG_02317 probe for EMSA
LMRG_01431_EMSA_F	AACCGTCACTTGTGGCG	For generating LMRG_01431 probe for EMSA
LMRG_01431_EMSA_R	CATTCTCTGCTTTGGATCTTTTCAG	For generating LMRG_01431 probe for EMSA
LMRG_00411_EMSA_F	TATAATTCTCCTTTAATAGTTTAATGTTGG	For generating LMRG_00411 probe for EMSA
LMRG_00411_EMSA_R	GTTCTTTTCGTAAAGCGTCAACTAC	For generating LMRG_00411 probe for EMSA
LMRG_01257_EMSA_F	GTTAATTGCCTCCATTAATATACATATTATAG	For generating LMRG_01257 probe for EMSA
LMRG_01257_EMSA_R	CACCAAATAGTCCTTTTTGTTTGATAC	For generating LMRG_01257 probe for EMSA
LMRG_01241_EMSA_F	ATTCGCTCAACTCCTTCAATATAAC	For generating LMRG_01241 probe for EMSA
LMRG_01241_EMSA_R	AACATGCAATAACTTCATAACCTG	For generating LMRG_01241 probe for EMSA
LMRG_01480_EMSA_F	CATTAAATCCTCCCTCTTCCC	For generating LMRG_01480 probe for EMSA
LMRG_01480_EMSA_R	CGGAAGTGGCAAATGTTGGAT	For generating LMRG_01480 probe for EMSA
Primers for RT-PCR
Primer Name	Sequence	Comment
rpoD F	GGGGCTAATGAAAGCCGTTG	RT-PCR and ChIP-RT
rpoD R	CGCTTGACGAATCCACCACG	RT-PCR and ChIP-RT
prfA F	ACGGGAAGCTTGGCTCTATTT	RT-PCR
prfA R	TGCCATCAGGAGTTTCTTTACCA	RT-PCR
actA F	CAGCTAATAACGCAAACGGAAA	RT-PCR
actA R	CCTGGTTCTTCCTTCGCTTTT	RT-PCR
ilvD F	GATGAGGCTGTTGAGGCAAT	RT-PCR
ilvD R	GATACCGCGAGTAGCTCCAG	RT-PCR
LMRG_00374_F	CGCAAGGTAAGGGAACGATG	RT-PCR
LMRG_00374_R	TAAACTCGCCGGGGTTTACT	RT-PCR
LMRG_00368_F	GCGAGTTAGAAGATGCGCAA	RT-PCR
LMRG_00368_R	TGTCGTAGCACCCCTTGAAT	RT-PCR
LMRG_00364_F	GTGTAAATGGAACGGACGGG	RT-PCR
LMRG_00364_R	AAGAACAACGCCAGTCCAAC	RT-PCR
LMRG_00246_F	ACGCCCCATCAACCTAGAAA	RT-PCR
LMRG_00246_R	TTTGGCATCGATACCTGCTG	RT-PCR
LMRG_00250_F	TGCCAGTTTTGTCTCGCTTC	RT-PCR
LMRG_00250_R	TGGTGCAATTTCGACGGATC	RT-PCR
LMRG_00244_F	GGCTTGTCCCAACTATTATCCT	RT-PCR
LMRG_00244_R	GTCGCGCCCTTATTCCAAAG	RT-PCR
LMRG_01380_F	TGCGATGAAAACGAACCCAG	RT-PCR
LMRG_01380_R	TTCTGACATTACATGCGCCG	RT-PCR
LMRG_01242_F	TCAAGTTGCGACAGACATGC	RT-PCR
LMRG_01242_R	AGCAAGCAAATGATGGGCAA	RT-PCR
LMRG_00242_F	GCTCGTACAGAAGCAACAGG	RT-PCR
LMRG_00242_R	AACCAGCAGAGTCGCTACAT	RT-PCR
LMRG_00748_R	GATGGTCTGAATATTGCGGG	RT-PCR
LMRG_00748_F	AATTGTTGTTTCCCTGTCGC	RT-PCR
LMRG_00411_F	CCGCTCCACTACCTGGTAAA	RT-PCR & ChIP-RT-PCR
LMRG_00411_R	ATTTTTGCGAAACGATGGTC	RT-PCR & ChIP-RT-PCR
LMRG_01257_F	CGGTGAAAAAGTTCGCATCT	RT-PCR
LMRG_01257_R	AACCTTCATCGCAACCAAGT	RT-PCR
LMRG_01431_F	CCATCTTAACCCCGCAGTAA	RT-PCR
LMRG_01431_R	TAGCGTAGCCCCGATAAATG	RT-PCR
LMRG_02319_F	TTACCAAGAAAATGGCGATCAA	RT-PCR
LMRG_02319_R	TTCGGGCGATGGACTCTACT	RT-PCR
LMRG_01479_F	CAAGTTCCCGCATATCCACT	RT-PCR
LMRG_01479_R	GGCTTGGAAATCTTGGATGA	RT-PCR
pLMRG_01241_F	CTTTTGCCCATCATTTGCTT	ChIP-RT-PCR
pLMRG_01241_R	CTCACGCCGTCCAAACTATT	ChIP-RT-PCR
pLMRG_01432_F	CGCGTCCATGCATACTTTTA	ChIP-RT-PCR
pLMRG_01432_R	GACGGTGGTAAAGGAGCAGA	ChIP-RT-PCR
pLMRG_02320_F	TTGGACCGGCTTTTGTTATC	ChIP-RT-PCR
pLMRG_02320_R	TGCCCAATTAGCTCTCGATT	ChIP-RT-PCR
pLMRG_00117_F	CTGCAACAACTCCGATGATG	ChIP-RT-PCR
pLMRG_00117_R	AGGCAATGCCAATTTCAAAC	ChIP-RT-PCR
pLMRG_01257_F	GCACATGGGAAAAAGGAAAA	ChIP-RT-PCR
pLMRG_01257_R	CCTGATGGACCAGCGTAGTT	ChIP-RT-PCR
pLMRG_02874_F	TGATACAGCTGTTACACTGGC	ChIP-RT-PCR
pLMRG_02874_R	TCACCTTTCACTCCCTTCATCA	ChIP-RT-PCR
pLMRG_00242_F	ATTCTTCGGCTGCCTTTGTG	ChIP-RT-PCR
pLMRG_00242_R	TAACGCACACAAGCCAATGT	ChIP-RT-PCR
pLMRG_00251_F	AAGAGCCAAACCAACTGCTG	ChIP-RT-PCR
pLMRG_00251_R	GTCGATTTAGGACTCGTGCA	ChIP-RT-PCR
pLMRG_00748_F	ACGAACATGTCAAAATCGCA	ChIP-RT-PCR
pLMRG_00748_R	ATGAATCCATCGCGGTAAAA	ChIP-RT-PCR
pLMRG_01241_F	CTTTTGCCCATCATTTGCTT	ChIP-RT-PCR
pLMRG_01241_R	CTCACGCCGTCCAAACTATT	ChIP-RT-PCR
pLMRG_02320_F	TTGGACCGGCTTTTGTTATC	ChIP-RT-PCR
pLMRG_02320_R	TGCCCAATTAGCTCTCGATT	ChIP-RT-PCR
pLMRG_01480_F	CAAGTTCCCGCATATCCACT	ChIP-RT-PCR
pLMRG_01480_R	GGCTTGGAAATCTTGGATGA	ChIP-RT-PCR
pactA_F	GCGTGCGATGATGGTAGTTT	ChIP-RT-PCR
pactA_R	CCGTATTTACCTCGCTTGGC	ChIP-RT-PCR
pilv operon F	CATCATTGGGGTGCTTTTTATTTAGCT	ChIP-RT-PCR
pilv operon R	AAGAATTGTTTGCCGACACTGAAT	ChIP-RT-PCR
pprfA F	ATGAACGCTCAAGCAGAAGA	ChIP-RT-PCR
pprfA R	TTCTTGTGGATCCCATTGGTT	ChIP-RT-PCR
bglA F	ATCTTCCATACATTGGTGGAG	ChIP-RT-PCR
bglA R	AGTTTAGTTGCAAGTGCTGATG	ChIP-RT-PCR
